# Supplementary material for: The Integration of Genome-Wide Association Study and Homology Analysis to Explore the Genomic Regions and Candidate Genes for Panicle-Related Traits in Foxtail Millet
Source: Int J Mol Sci. 2022 Nov 25;23(23):14735. doi: 10.3390/ijms232314735 (PMC9741022; doi:10.3390/ijms232314735)
Supplement: Supplementary file 1 [file ijms-23-14735-s001.zip]

Archive with 1 entries (1 files):
- ijms-1982636-supplementary.xlsx
