# Supplementary material for: The Integration of Genome-Wide Association Study and Homology Analysis to Explore the Genomic Regions and Candidate Genes for Panicle-Related Traits in Foxtail Millet
Source: Int J Mol Sci. 2022 Nov 25;23(23):14735. doi: 10.3390/ijms232314735 (PMC9741022; doi:10.3390/ijms232314735)
Supplement: Supplementary file 1 [file ijms-23-14735-s001.zip › ijms-1982636-supplementary.xlsx]

## Sheet: Table S1
Table S1. The list of 407 foxtail millet accessions (Setaria italica L.) used in this study.
Accession ID	Name	Original producing area	Type	Longitude	Latitude
Ci001	Paoziyanguzi-1	China	Chinese landrace	127.501	50.2523
Ci002	Laolaibian	China	Chinese landrace	127.139	49.3296
Ci003	Dacaopi	China	Chinese landrace	125.214	49.166
Ci004	Caopi-daobaqi	China	Chinese landrace	125.214	49.166
Ci005	Yazizui	China	Chinese landrace	125.865	48.0325
Ci006	Fodingzhu	China	Chinese landrace	126.085	47.6067
Ci007	Hongniangu	China	Chinese landrace	126.186	48.5109
Ci008	Daobaqi	China	Chinese landrace	125.214	49.166
Ci009	Xiaojinzhuo	China	Chinese landrace	125.328	46.401
Ci010	Huangshatuchugu	China	Chinese landrace	125.328	46.401
Ci011	Cuihuashuilizhan	China	Chinese landrace	126.983	46.637
Ci012	Hongniangu	China	Chinese landrace	129.897	46.7252
Ci013	Longzhao	China	Chinese landrace	129.897	46.7252
Ci014	Ribengu	China	Chinese landrace	129.386	44.5658
Ci015	Daobaqi	China	Chinese landrace	126.965	45.5452
Ci016	Chechuanchuan	China	Chinese landrace	126.315	45.3649
Ci017	Baiyazuiniangu	China	Chinese landrace	127.475	45.7535
Ci018	Beihuangsihao	Russia	World-wide germplasm	37.617	55.746
Ci019	Xiaomiaojin	China	Chinese landrace	122.84	45.6164
Ci020	Huangniangu	China	Chinese landrace	125.754	41.6793
Ci021	Heiniangu	China	Chinese landrace	123.341	42.7452
Ci022	Damaomaogu	China	Chinese landrace	118.95	42.268
Ci023	Dahandanniangu	China	Chinese landrace	119.335	41.5934
Ci024	Jindaobaqi	China	Chinese landrace	121.649	42.008
Ci025	Wanmaozhuanian	China	Chinese landrace	121.649	42.008
Ci026	Jingu5	China	Mordern cultivar	121.133	41.1111
Ci027	Longgu	China	Chinese landrace	122.423	41.3842
Ci028	Qisimizi	China	Chinese landrace	122.75	40.8496
Ci029	Jiangu	China	Chinese landrace	113.888	40.8767
Ci030	Erheisheyao	China	Chinese landrace	113.888	40.8767
Ci031	Baiyousha	China	Chinese landrace	112.496	40.5247
Ci032	Jiangu	China	Chinese landrace	109.852	40.6664
Ci033	Gaolianghong	China	Chinese landrace	113.154	40.4366
Ci034	Esiniugu	China	Chinese landrace	113.154	40.4366
Ci035	Bocaitui	China	Chinese landrace	116.546	44
Ci036	Daqinggu	China	Chinese landrace	113.154	40.4366
Ci037	Xiaoqinggu	China	Chinese landrace	105.056	35.6942
Ci038	Daqingmiaoyuci	China	Chinese landrace	105.056	35.6942
Ci039	Jingyuansanhaozhuyeqing	China	Chinese landrace	104.684	36.5653
Ci040	Yatache	China	Chinese landrace	113.594	40.039
Ci041	Qingmiaoniannian	China	Chinese landrace	113.752	40.3537
Ci042	Qingruangu	China	Chinese landrace	112.837	39.5142
Ci043	Yatache	China	Chinese landrace	112.944	38.4927
Ci044	Liulenggu	China	Chinese landrace	113.272	39.1901
Ci045	Xiangyanggu	China	Chinese landrace	111.188	37.3396
Ci046	Maotigu	China	Chinese landrace	113.2	36.1135
Ci047	Huangdali	China	Chinese landrace	115.152	40.267
Ci048	Maomaoliang	China	Chinese landrace	118.157	40.7584
Ci049	Qianchuanjingu	China	Chinese landrace	116.381	39.9236
Ci050	Huangmiaoguzi	China	Chinese landrace	116.381	39.9236
Ci051	Loulixiu	China	Chinese landrace	114.69	38.6215
Ci052	Loumiguzi	China	Chinese landrace	113.67	36.5641
Ci053	Xiaojinjun	China	Chinese landrace	116.533	37.8846
Ci054	Xiaozigen	China	Chinese landrace	116.384	37.6267
Ci055	Shengtouhuanggu	China	Chinese landrace	114.544	35.6684
Ci056	Qiumaoyu	China	Chinese landrace	114.346	36.0983
Ci057	Qiangbiansui	China	Chinese landrace	112.783	34.9032
Ci058	Xiaojigou	China	Chinese landrace	113.599	34.1047
Ci059	Xinnonggu2	China	Chinese landrace	113.868	35.3099
Ci060	Qinggu	China	Chinese landrace	115.481	33.8608
Ci061	Liushabai	China	Chinese landrace	112.436	34.8283
Ci062	--	--	--	--	--
Ci063	Bocaigenmaogu	China	Chinese landrace	117.504	37.4827
Ci064	60tianhuangtang	China	Chinese landrace	115.702	36.8462
Ci065	Qingmiaoniangu	China	Chinese landrace	118.4	37.0498
Ci066	Zaogu	China	Chinese landrace	119.977	35.876
Ci068	Foshou	China	Chinese landrace	117.402	40.0439
Ci069	Xiaoqinggu	China	Chinese landrace	115.974	39.4854
Ci070	Shiliuzi	China	Chinese landrace	115.315	38.4123
Ci071	Zigenhong	China	Chinese landrace	114.5	37.4398
Ci072	Honggoutiniangu	China	Chinese landrace	114.53	36.588
Ci073	Qianchuanzi	China	Chinese landrace	116.861	37.1913
Ci074	Yintianhan	China	Chinese landrace	117.211	36.9729
Ci075	Jinpingguzi	China	Chinese landrace	120.74	37.8045
Ci076	170	China	Mordern cultivar	117.006	36.6671
Ci077	--	--	--	--	--
Ci078	Eminguzi	China	Chinese landrace	85.0838	40.8704
Ci079	Shawanguzi	China	Chinese landrace	85.0838	40.8704
Ci081	Gouweisu	China	Chinese landrace	109.576	19.5185
Ci082	Zhaohenuo	Japan	World-wide germplasm	139.068	36.491
Ci084	Ise-455	USA	World-wide germplasm	-98.606	39.622
Ci085	Kraftborn	Holand	World-wide germplasm	5.389	52.077
Ci086	Set64/82	Germany	World-wide germplasm	9.851	51.11
Ci087	Tutou	USA	World-wide germplasm	-98.606	39.622
Ci088	Jinde	USA	World-wide germplasm	-98.606	39.622
Ci089	Depu	USA	World-wide germplasm	-98.606	39.622
Ci090	S1359	NA	World-wide germplasm	NA	NA
Ci091	Qitouhuang	China	Chinese landrace	117.188	34.2696
Ci092	Zhushanuo	China	Chinese landrace	111.267	31.888
Ci094	Heigu2	China	Mordern cultivar	127.487	50.2445
Ci095	Longzhaonian	China	Chinese landrace	125.083	45.5118
Ci096	Jinxiangyu	China	Chinese landrace	125.083	45.5118
Ci097	Gougen	China	Chinese landrace	127.5	46.8791
Ci098	Anfeng	China	Chinese landrace	126.315	45.3649
Ci099	Baomihunzi	China	Chinese landrace	126.598	45.9806
Ci100	Hongniangu	China	Chinese landrace	127.396	46.074
Ci101	Jiajinmiao	China	Chinese landrace	116.546	44
Ci102	Hongniangu	China	Chinese landrace	126.037	42.6801
Ci103	--	--	--	--	--
Ci104	Hongmiaoqitouhong	China	Chinese landrace	118.051	43.6008
Ci105	Hongniangu	China	Chinese landrace	118.051	43.6008
Ci106	Jinxiangyu	China	Chinese landrace	119.019	42.9344
Ci107	Jinxiangyu	China	Chinese landrace	118.95	42.268
Ci108	Oulihong	China	Chinese landrace	119.335	41.5934
Ci109	Baimaolianggu	China	Chinese landrace	114.082	40.4158
Ci110	Yeshenggu	China	Chinese landrace	114.082	40.4158
Ci111	Yeshengguzi	China	Chinese landrace	113.296	40.0971
Ci112	Xiaoshengbaigu	China	Chinese landrace	111.842	35.9674
Ci113	Xiaohonggu	China	Chinese landrace	110.675	36.0956
Ci114	Yugenze	Japan	World-wide germplasm	139.068	36.491
Ci115	Longzhaogu	China	Chinese landrace	107.197	35.6839
Ci116	Qiegu	China	Chinese landrace	104.061	37.1552
Ci117	Gahonggu	China	Chinese landrace	102.981	35.4967
Ci118	Xiaohonggu	China	Chinese landrace	102.881	37.464
Ci119	Hongmaogu	China	Chinese landrace	102.881	37.464
Ci120	Jinbangzi	China	Chinese landrace	102.881	37.464
Ci121	Xiaomiaogu	China	Chinese landrace	106.278	36.0141
Ci122	Xiaohonggu	China	Chinese landrace	102.269	36.094
Ci123	Baimaogu	China	Chinese landrace	102.806	36.3303
Ci124	Daqingjie	NA	NA	NA	NA
Ci125	Guzi	China	Chinese landrace	102.806	36.3303
Ci126	Guzi	China	Chinese landrace	89.1815	42.942
Ci127	Guzi	China	Chinese landrace	87.649	43.9591
Ci128	Huanggu	China	Chinese landrace	81.1492	43.836
Ci129	Guzi	China	Chinese landrace	75.8577	39.3756
Ci130	Babainian	China	Chinese landrace	118.68	41.0065
Ci131	Xiaowuguzi	China	Chinese landrace	118.157	40.7584
Ci132	Zigangu	China	Chinese landrace	128.696	46.5871
Ci133	Mulengbaishagu	China	Chinese landrace	129.599	44.5839
Ci134	Guzi×Gaoliang	China	Chinese landrace	128.696	46.5871
Ci135	78-0625	China	Mordern cultivar	126.643	45.7415
Ci136	Longfu60533	China	Mordern cultivar	126.643	45.7415
Ci137	40977	China	Mordern cultivar	125.315	43.8926
Ci138	Tie8396	China	Mordern cultivar	123.844	42.2956
Ci139	Yeguzi-1	China	Chinese landrace	105.056	35.6942
Ci140	Maomaogu	China	Chinese landrace	126.503	48.2422
Ci141	Xiaojinsu	China	Chinese landrace	126.966	47.4611
Ci142	Baishagu	China	Chinese landrace	125.328	46.401
Ci143	Hongniangu	China	Chinese landrace	123.2	45.842
Ci144	Liushitianhuanjia	China	Chinese landrace	122.84	45.6164
Ci145	Xiaohuangguzi	China	Chinese landrace	124.287	45.5005
Ci146	Laotoujue	China	Chinese landrace	124.822	45.1726
Ci147	Yazizui	China	Chinese landrace	123.975	44.2726
Ci148	Yeguzi	China	Chinese landrace	125.315	43.8926
Ci149	Lamahuang	China	Chinese landrace	121.649	42.008
Ci150	Hongmiaoniutougou	China	Chinese landrace	118.95	42.268
Ci151	Hongnuogu	China	Chinese landrace	106.543	38.9064
Ci152	Honggu	China	Chinese landrace	105.724	35.9712
Ci153	Hongrangu	China	Chinese landrace	106.278	36.0141
Ci154	Xiaomingguzi	China	Chinese landrace	103.259	36.737
Ci155	Daliangzhougu	China	Chinese landrace	103.75	36.068
Ci156	Xiaosanbian	China	Chinese landrace	105.673	34.8632
Ci157	Niumaobai	China	Chinese landrace	113.103	39.8201
Ci158	Jiangu	China	Chinese landrace	112.837	39.5142
Ci159	Louliyougu	China	Chinese landrace	114.69	38.6215
Ci160	Yazizui	China	Chinese landrace	115.5	38.8571
Ci161	Guyoutianranzajiao	China	Chinese landrace	116.84	40.3715
Ci162	Leshanbainuo	China	Chinese landrace	103.751	29.5682
Ci163	Huanggu	China	Chinese landrace	95.333	29.3256
Ci166	Chaqinggu	China	Chinese landrace	117.832	39.3319
Ci167	Dongshangu	China	Chinese landrace	114.544	38.4361
Ci169	Qitoubai	China	Chinese landrace	115.708	37.7278
Ci170	Maomaogu	China	Chinese landrace	114.915	37.6211
Ci171	Hebeigu	China	Chinese landrace	115.146	37.0681
Ci172	Bachagu	China	Chinese landrace	115.854	35.9969
Ci173	Zimeiqi	China	Chinese landrace	120.827	37.3024
Ci174	Luoziwei	China	Chinese landrace	115.446	35.2485
Ci175	Guang37	China	Mordern cultivar	109.119	21.4798
Ci176	Jiaigan6	China	Mordern cultivar	117.006	36.6671
Ci177	Jiyechong1	China	Mordern cultivar	117.006	36.6671
Ci178	Jiyechong26	China	Mordern cultivar	117.006	36.6671
Ci179	Huangdanzigu	China	Chinese landrace	113.296	40.0971
Ci180	Datonghuang	China	Chinese landrace	113.169	37.8868
Ci181	Youzhi18	China	Chinese landrace	111.779	37.2634
Ci182	Heguzi	China	Chinese landrace	110.832	35.4156
Ci183	Baijiugu	China	Chinese landrace	110.501	38.822
Ci184	Huangjiugenqi	China	Chinese landrace	109.757	38.2973
Ci185	Xiaohuanggu	China	Chinese landrace	107.592	37.5927
Ci186	Rangu	China	Chinese landrace	110.089	34.5683
Ci187	Zhouliwei	China	Chinese landrace	108.945	34.1614
Ci188	Bailiaojiang	China	Chinese landrace	108.926	34.6198
Ci189	Liushizao	China	Chinese landrace	108.926	34.6198
Ci190	Hongjiugu	China	Chinese landrace	107.813	34.684
Ci191	Daobaqi	China	Chinese landrace	110.329	33.6942
Ci192	Sugu	China	Chinese landrace	108.323	33.3219
Ci193	Nuosuguzi	China	Chinese landrace	109.372	32.8311
Ci194	Zhuyeqing	China	Chinese landrace	105.056	35.6942
Ci195	Dahongmaogu	China	Chinese landrace	103.858	35.3792
Ci196	Zhuyeqing	China	Chinese landrace	100.45	38.9351
Ci197	Huangguzi	China	Chinese landrace	102.394	36.4872
Ci198	Xiaohuanggu	China	Chinese landrace	102.394	36.4872
Ci200	Lamahuang	China	Chinese landrace	102.269	36.094
Ci201	Lamahuang	China	Chinese landrace	101.564	36.4996
Ci202	Jinshu	China	Chinese landrace	106.291	32.2227
Ci203	Xiaolibaibuyuxi	China	Mordern cultivar	114.879	40.8174
Ci204	DA3buyu	China	Mordern cultivar	114.879	40.8174
Ci205	Xian256B	China	Mordern cultivar	114.879	40.8174
Ci206	Bianquyihao4n	China	Mordern cultivar	108.71	34.3372
Ci207	Xuansan4n	China	Mordern cultivar	108.71	34.3372
Ci208	338A	China	Mordern cultivar	118.95	42.268
Ci209	Xi1-2-4	China	Mordern cultivar	108.604	34.0693
Ci210	Nianxiaomi	China	Chinese landrace	107.156	25.0087
Ci211	Huangsu	China	Chinese landrace	110.551	22.8636
Ci212	K-3606	Russia	World-wide germplasm	96.689	61.988
Ci213	Ise1474	NA	World-wide germplasm	NA	NA
Ci214	Zheng204(1)	China	Mordern cultivar	113.599	34.1047
Ci215	Zheng448	China	Mordern cultivar	113.599	34.1047
Ci216	Zheng256	China	Mordern cultivar	113.599	34.1047
Ci217	Zheng737	China	Mordern cultivar	113.599	34.1047
Ci218	Tie9037	China	Mordern cultivar	123.844	42.2956
Ci219	2651662	China	Mordern cultivar	116.381	39.9236
Ci220	Xiaomi	China	Chinese landrace	107.105	29.1684
Ci221	Xiaomi	China	Chinese landrace	105.284	27.3081
Ci222	Gouweisu(nuoxiaomi)	China	Chinese landrace	109.576	19.5185
Ci223	Gouweisu(jinxiaomi)	China	Chinese landrace	109.576	19.5185
Ci224	Gouweisu(xiaosu)	China	Chinese landrace	109.576	19.5185
Ci225	Baigu	China	Chinese landrace	95.333	29.3256
Ci226	Zidigen	China	Chinese landrace	117.186	34.2675
Ci227	Shengtouzi	China	Chinese landrace	117.188	34.2696
Ci228	Baishaliu	China	Chinese landrace	117.188	34.2696
Ci229	Hongniangu	China	Chinese landrace	117.188	34.2696
Ci230	Honggu	China	Chinese landrace	95.333	29.3256
Ci231	Guang8	China	Mordern cultivar	109.119	21.4798
Ci232	Guang37	China	Mordern cultivar	109.119	21.4798
Ci233	Geqing1	China	Chinese landrace	85.0838	40.8704
Ci234	Miquanguzi	China	Chinese landrace	85.0838	40.8704
Ci235	Yangmaonuo	China	Chinese landrace	109.726	30.6107
Ci236	Hongpanuo1	China	Chinese landrace	112.893	30.421
Ci237	Dabaitiao	China	Chinese landrace	106.687	39.1118
Ci238	Dahuanggu	China	Chinese landrace	106.543	38.9064
Ci240	Baishagu	China	Chinese landrace	106.278	36.0141
Ci241	Damaosui	China	Chinese landrace	114.346	34.7852
Ci242	Zhongmou-baogu	China	Chinese landrace	114.026	34.7321
Ci243	Daluochuigu	China	Chinese landrace	113.587	33.4326
Ci244	Jizhaohuanggu	China	Chinese landrace	114.346	33.0075
Ci245	Hongergu	China	Chinese landrace	102.269	36.094
Ci246	Zhejiang692	China	Mordern cultivar	120.027	29.1829
Ci248	longzhaonuo	China	Chinese landrace	109.889	31.0813
Ci249	Wuzhaonuoxiaogu	China	Chinese landrace	109.889	31.0813
Ci250	Maozhuanuo	China	Chinese landrace	109.889	31.0813
Ci251	Huangjindou	China	Chinese landrace	109.889	31.0813
Ci252	Nianzinuo	China	Chinese landrace	109.889	31.0813
Ci253	Xiannuo	China	Chinese landrace	117.963	28.4533
Ci254	Nuosu	China	Chinese landrace	117.963	28.4533
Ci255	Huangsu	China	Chinese landrace	118.191	28.4385
Ci256	Maosu	China	Chinese landrace	116.664	28.9942
Ci257	Zhimasu	China	Chinese landrace	116.664	28.9942
Ci258	Erbaigu	China	Chinese landrace	85.6159	44.3241
Ci259	Datounuo	China	Chinese landrace	109.74	28.316
Ci260	Huangnanuo	China	Chinese landrace	109.648	28.7086
Ci261	Qinggu	China	Chinese landrace	95.333	29.3256
Ci262	Huagu	China	Chinese landrace	117.629	35.5059
Ci263	Chihegu	China	Chinese landrace	112.203	32.09
Ci264	Mengjingu1	China	Mordern cultivar	111.663	40.8209
Ci265	Chigu4	China	Mordern cultivar	111.663	40.8209
Ci266	Chigu5	China	Mordern cultivar	111.663	40.8209
Ci267	Chigu6	China	Mordern cultivar	111.663	40.8209
Ci268	Chigu8	China	Mordern cultivar	111.663	40.8209
Ci269	Chigu9	China	Mordern cultivar	111.663	40.8209
Ci270	Chigu10	China	Mordern cultivar	111.663	40.8209
Ci271	Fenggu12	China	Mordern cultivar	111.663	40.8209
Ci273	Shanxihonggu	China	Mordern cultivar	111.663	40.8209
Ci274	Jigu18	China	Mordern cultivar	114.49	38.0451
Ci275	Jigu19	China	Mordern cultivar	114.49	38.0451
Ci276	Jigu20	China	Mordern cultivar	114.49	38.0451
Ci277	Jigu21	China	Mordern cultivar	114.49	38.0451
Ci278	Jigu22	China	Mordern cultivar	114.49	38.0451
Ci279	Jigu24	China	Mordern cultivar	114.49	38.0451
Ci280	Jigu26	China	Mordern cultivar	114.49	38.0451
Ci281	--	--	--	--	--
Ci282	Xiaoxiangmi	China	Mordern cultivar	114.49	38.0451
Ci283	K325	China	Mordern cultivar	114.49	38.0451
Ci284	Jigu15	China	Mordern cultivar	115.708	37.7278
Ci285	Jigu17	China	Mordern cultivar	115.708	37.7278
Ci286	Henggu9	China	Mordern cultivar	115.708	37.7278
Ci287	2015	China	Mordern cultivar	115.708	37.7278
Ci288	8322-14	China	Mordern cultivar	115.511	40.3977
Ci289	Shuxiang1	China	Mordern cultivar	115.511	40.3977
Ci290	Cang409	China	Mordern cultivar	116.861	38.3088
Ci291	Cang344	China	Mordern cultivar	116.861	38.3088
Ci292	Baixiangyu	China	Chinese landrace	111.663	40.8209
Ci293	Nei701	China	Mordern cultivar	116.546	44
Ci294	Liaogu1	China	Mordern cultivar	123	41.5
Ci295	09dong-chuang140	China	Mordern cultivar	114.49	38.0451
Ci296	Huangjingu	China	Mordern cultivar	117.922	40.9676
Ci297	Kuanjiu	China	Mordern cultivar	117.922	40.9676
Ci298	03-992	China	Mordern cultivar	117.922	40.9676
Ci300	Hongguzi	China	Mordern cultivar	117.922	40.9676
Ci301	Baogu18	China	Mordern cultivar	115.5	38.8571
Ci302	An04-4705	China	Mordern cultivar	114.35	36.0969
Ci303	An04-5014	China	Mordern cultivar	114.35	36.0969
Ci304	An06-4113	China	Mordern cultivar	114.35	36.0969
Ci305	An07-hai4065	China	Mordern cultivar	114.35	36.0969
Ci306	An06h-8023	China	Mordern cultivar	114.35	36.0969
Ci307	Yugu11	China	Mordern cultivar	114.35	36.0969
Ci308	Yugu9	China	Mordern cultivar	114.35	36.0969
Ci309	Yugu1	China	Mordern cultivar	114.35	36.0969
Ci310	Yugu2	China	Mordern cultivar	114.35	36.0969
Ci311	Gsyugu5	China	Mordern cultivar	114.35	36.0969
Ci312	Yugu7	China	Mordern cultivar	114.35	36.0969
Ci313	An93-15	China	Mordern cultivar	114.35	36.0969
Ci314	Yugu14	China	Mordern cultivar	114.35	36.0969
Ci315	Zheng05-2	China	Mordern cultivar	113.65	34.757
Ci316	--	--	--	--	--
Ci317	Ji07610	China	Mordern cultivar	117.006	36.6671
Ci318	Lugu5	China	Mordern cultivar	117.006	36.6671
Ci319	Lugu6	China	Mordern cultivar	117.006	36.6671
Ci320	Lugu7	China	Mordern cultivar	117.006	36.6671
Ci321	Lugu8	China	Mordern cultivar	117.006	36.6671
Ci322	Lugu9	China	Mordern cultivar	117.006	36.6671
Ci323	Lugu10	China	Mordern cultivar	117.006	36.6671
Ci324	Jigu11	China	Mordern cultivar	117.006	36.6671
Ci325	Jigu12	China	Mordern cultivar	117.006	36.6671
Ci326	Jigu13	China	Mordern cultivar	117.006	36.6671
Ci327	Jigu14	China	Mordern cultivar	117.006	36.6671
Ci328	Honggaigu	China	Mordern cultivar	116.381	39.9236
Ci329	Pin141	China	Mordern cultivar	116.381	39.9236
Ci330	Jinsuigu1	China	Mordern cultivar	106.683	35.5355
Ci331	Longu10	China	Mordern cultivar	104.535	35.0035
Ci332	Longgu11	China	Mordern cultivar	104.535	35.0035
Ci333	Longgu3	China	Mordern cultivar	104.535	35.0035
Ci334	Longgu4	China	Mordern cultivar	104.535	35.0035
Ci335	Longgu5	China	Mordern cultivar	104.535	35.0035
Ci336	Longgu6	China	Mordern cultivar	104.535	35.0035
Ci337	Longgu7	China	Mordern cultivar	104.535	35.0035
Ci338	Longgu8	China	Mordern cultivar	104.535	35.0035
Ci339	Longgu9	China	Mordern cultivar	104.535	35.0035
Ci340	Longsu2	China	Mordern cultivar	104.535	35.0035
Ci341	Gonggu65	China	Mordern cultivar	125.315	43.8926
Ci342	Gonggu68	China	Mordern cultivar	125.315	43.8926
Ci343	Gongai2	China	Mordern cultivar	125.315	43.8926
Ci344	Chaogu12	China	Mordern cultivar	123	41.5
Ci345	Chaogu13	China	Mordern cultivar	123	41.5
Ci346	Jixiang1	China	Mordern cultivar	114.49	38.0451
Ci347	Jigu25	China	Mordern cultivar	114.49	38.0451
Ci348	Baimi1	China	Mordern cultivar	114.49	38.0451
Ci349	--	--	--	--	--
Ci350	Gufeng2	China	Mordern cultivar	114.49	38.0451
Ci351	95307	China	Mordern cultivar	114.49	38.0451
Ci352	Jingu1	China	Mordern cultivar	114.49	38.0451
Ci353	Jigu27	China	Mordern cultivar	115.5	38.5
Ci354	Jigu28	China	Mordern cultivar	114.49	38.0451
Ci355	Jigu30	China	Mordern cultivar	114.49	38.0451
Ci356	206058	China	Mordern cultivar	114.49	38.0451
Ci357	Canggu3	China	Mordern cultivar	116.861	38.3088
Ci358	Canggu4	China	Mordern cultivar	116.861	38.3088
Ci359	Cang555	China	Mordern cultivar	116.861	38.3088
Ci360	Jigu12	China	Mordern cultivar	116.861	38.3088
Ci361	Cang156	China	Mordern cultivar	116.861	38.3088
Ci362	Chenggu11	China	Mordern cultivar	117.922	40.9676
Ci363	Chenggu12	China	Mordern cultivar	117.922	40.9676
Ci364	Gonggu5	China	Mordern cultivar	125.315	43.8926
Ci365	Gonggu5-1	China	Mordern cultivar	125.315	43.8926
Ci366	Gongguxin7	China	Mordern cultivar	125.315	43.8926
Ci367	Gonggu31	China	Mordern cultivar	125.315	43.8926
Ci368	Gonggu60	China	Mordern cultivar	125.315	43.8926
Ci369	Gonggu61	China	Mordern cultivar	125.315	43.8926
Ci370	Gonggu62	China	Mordern cultivar	125.315	43.8926
Ci371	Gonggu63	China	Mordern cultivar	125.315	43.8926
Ci372	Gonggu66	China	Mordern cultivar	125.315	43.8926
Ci373	Gonggu67	China	Mordern cultivar	125.315	43.8926
Ci374	Gonggu69	China	Mordern cultivar	125.315	43.8926
Ci375	Gonggu70	China	Mordern cultivar	125.315	43.8926
Ci376	Gonggu71	China	Mordern cultivar	125.315	43.8926
Ci377	Gonggu72	China	Mordern cultivar	125.315	43.8926
Ci378	Gonggu73	China	Mordern cultivar	125.315	43.8926
Ci379	Gonggu74	China	Mordern cultivar	125.315	43.8926
Ci380	Gonggu75	China	Mordern cultivar	125.315	43.8926
Ci381	Gongai3	China	Mordern cultivar	125.315	43.8926
Ci382	Gongai4	China	Mordern cultivar	125.315	43.8926
Ci383	Baigu6	China	Mordern cultivar	122.84	45.6164
Ci384	Baigu7	China	Mordern cultivar	122.84	45.6164
Ci385	Baigu9	China	Mordern cultivar	122.84	45.6164
Ci386	Chaogu14	China	Mordern cultivar	123	41.5
Ci387	Chaogu15	China	Mordern cultivar	123	41.5
Ci388	Longgu30	China	Mordern cultivar	128.696	46.5871
Ci389	Longgu31	China	Mordern cultivar	128.696	46.5871
Ci390	Longgu32	China	Mordern cultivar	128.696	46.5871
Ci391	216	China	Mordern cultivar	128.696	46.5871
Ci392	07-7002	China	Mordern cultivar	128.696	46.5871
Ci393	Longgu25	China	Mordern cultivar	128.696	46.5871
Ci394	Longgu26	China	Mordern cultivar	128.696	46.5871
Ci395	Longgu27	China	Mordern cultivar	128.696	46.5871
Ci396	Longgu28	China	Mordern cultivar	128.696	46.5871
Ci397	Nenxuan10	China	Mordern cultivar	125.214	49.166
Ci398	Nenxuan11	China	Mordern cultivar	125.214	49.166
Ci399	Nenxuan12	China	Mordern cultivar	128.696	46.5871
Ci400	Nenxuan13	China	Mordern cultivar	128.696	46.5871
Ci401	Nenxuan14	China	Mordern cultivar	128.696	46.5871
Ci402	Nenxuan15	China	Mordern cultivar	128.696	46.5871
Ci403	Nenxuan16	China	Mordern cultivar	128.696	46.5871
Ci404	40914	China	Mordern cultivar	125.315	43.8926
Ci405	200108-2	China	Mordern cultivar	125.315	43.8926
Ci406	Jiugu8	China	Mordern cultivar	126.567	43.8867
Ci407	--	--	--	--	--
Ci408	Jiugu11	China	Mordern cultivar	126.567	43.8867
Ci409	Jiugu13	China	Mordern cultivar	126.567	43.8867
Ci410	Jiugu14	China	Mordern cultivar	126.567	43.8867
Ci411	Jiugu15	China	Mordern cultivar	126.567	43.8867
Ci412	Jingu33	China	Mordern cultivar	112	37.0936
Ci413	Jingu23	China	Mordern cultivar	112	37.0936
Ci414	Jingu25	China	Mordern cultivar	112	37.0936
Ci415	Jingu31	China	Mordern cultivar	112	37.0936
Ci416	Jingu27	China	Mordern cultivar	112	37.0936
Ci417	Jingu39	China	Mordern cultivar	112	37.0936
Ci418	Chang0301	China	Mordern cultivar	113.106	36.1819
Ci419	Changnong35	China	Mordern cultivar	113.106	36.1819
Ci420	Changnong36	China	Mordern cultivar	113.106	36.1819

## Sheet: Table S2 
Table S2. The 87 QTL regions associated with six panicle-related traits.
No.	QTL	Chr	QTL region (Mb)	QTN	Position	No. of SNP	R2(%)	Trait_environment
1	PL_q1-1	1	3.320-3.355	1:3324681	3324681	4	0.9	PL.16
2	PL_q1-2	1	40.710-40.769	1:40768864	40768864	6	5.38269	PL.15
3	PL_q2-1	2	26.405-26.442	2:26442425	26442425	8	9.29691	PL.15, PL.blup
4	PL_q2-2	2	37.921-37.974	2:37940934	37940934	112	6.62836	PL.16, PL.blup
5	PL_q2-3	2	38.066-38.179	2:38117003	38117003	37	4.70016	PL.16, PL.blup
6	PL_q2-4	2	49.117-49.200	2:49167960	49167960	129	5.99261	PL.blup
7	PL_q3-1	3	14.919-15.034	3:14994886	14994886	31	8.21	PL.15, PL.blup
8	PL_q3-2	3	39.875-39.995	3:39915285	39915285	21	2.39815	PL.16
9	PL_q3-3	3	40.153-40.258	3:40167337	40167337	29	2.18	PL.16
10	PL_q3-4	3	50.531-50.635	3:50544489	50544489	9	4.8	PL.15, PL.blup
11	PL_q5-1	5	5.884-5.948	5:5948469	5948469	5	5.05143	PL.blup
12	PL_q6-1	6	31.569-31.578	6:31578055	31578055	4	5.65313	PL.16, PL.blup
13	PL_q7-1	7	13.851-13.948	7:13860822	13860822	26	12.8145	PL.15, PL.blup
14	PL_q7-2	7	14.113-14.169	7:14120111	14120111	6	10.8524	PL.15, PL.16, PL.blup
15	PL_q7-3	7	17.496-17.503	7:17503315	17503315	4	2.74288	PL.16
16	PL_q7-4	7	32.694-32.717	7:32704083	32704083	25	4.45166	PL.16
17	PL_q9-1	9	45.700-45.712	9:45712081	45712081	26	5.62026	PL.15, PL.blup
18	MPD_q3-1	3	23.616-23.728	3:23615550	23615550	5	0.87	MPD.16
19	MPD_q3-2	3	47.020-47.023	3:47023035	47023035	4	6.69	MPD.blup
20	MPD_q4-1	4	34.740-34.746	4:34740192	34740192	4	5.4	MPD.blup
21	MPD_q5-1	5	9.882-9.905	5:9900252	9900252	25	5.03	MPD.blup
22	MPD_q5-2	5	45.138-45.166	5:45166030	45166030	7	6.36854	MPD.blup
23	MPD_q7-1	7	27.096-27.210	7:27208052	27208052	22	5.59788	MPD.16
24	PWP_q1-1	1	34.970-34.984	1:34982789	34982789	7	25.4459	PWP.15
25	PWP_q1-2	1	37.334-37.415	1:37334234	37334234	11	25.2774	PWP.15, PWP.blup
26	PWP_q2-1	2	26.393-26.414	2:26392717	26392717	4	4.54952	PWP.16, PWP.blup
27	PWP_q3-1	3	7.353-7.409	3:7352660	7352660	16	5.12612	PWP.blup
28	PWP_q5-1	5	9.098-9.185	5:9151233	9151233	6	1.2149	PWP.16
29	PWP_q6-1	6	2.600-2.712	6:2599755	2599755	15	10.6017	PWP.15
30	PWP_q6-2	6	2.774-2.794	6:2773762	2773762	5	8.16913	PWP.15
31	PWP_q6-3	6	27.581-27.587	6:27581083	27581083	6	5.14307	PWP.15
32	PWP_q6-4	6	27.613-27.708	6:27613159	27613159	22	4.68196	PWP.15
33	PWP_q6-5	6	27.732-27.832	6:27792928	27792928	43	4.48519	PWP.15
34	PWP_q6-6	6	27.865-27.969	6:27865470	27865470	25	4.77459	PWP.15
35	PWP_q6-7	6	27.997-28.098	6:27994146	27994146	12	4.46	PWP.15
36	PWP_q6-8	6	28.122-28.247	6:28242114	28242114	72	4.45	PWP.15
37	PWP_q7-1	7	13.928-13.937	7:13927683	13927683	4	10.7802	PWP.15, PWP.blup
38	PWP_q9-1	9	8.762-8.869	9:8767047	8767047	11	12.3668	PWP.16
39	GWP_q1-1	1	34.970-34.987	1:34982789	34982789	7	24.7648	GWP.15
40	GWP_q1-2	1	37.334-37.415	1:37334234	37334234	12	24.66	GWP.15, GWP.blup
41	GWP_q2-1	2	7.073-7.143	2:7073993	7073993	18	8.41	GWP.16
42	GWP_q2-2	2	9.129-9.163	2:9163099	9163099	4	4.85097	GWP.16
43	GWP_q2-3	2	9.207-9.288	2:9215661	9215661	7	5.66	GWP.16
44	GWP_q2-4	2	26.392-26.414	2:26392093	26392093	4	4.95622	GWP.16, GWP.blup
45	GWP_q3-1	3	7.353-7.409	3:7352660	7352660	16	5.28349	GWP.blup
46	GWP_q6-1	6	2.535-2.605	6:2599755	2599755	6	10.2455	GWP.15
47	GWP_q6-2	6	2.689-2.794	6:2777501	2777501	16	8.20956	GWP.15
48	GWP_q6-3	6	27.570-27.670	6:27581083	27581083	22	5.26755	GWP.15
49	GWP_q6-4	6	27.673-27.697	6:27675967	27675967	6	4.44	GWP.15
50	GWP_q6-5	6	27.708-27.800	6:27757037	27757037	57	4.97008	GWP.15
51	GWP_q6-6	6	27.810-27.907	6:27883041	27883041	32	4.76439	GWP.15
52	GWP_q6-7	6	27.924-28.098	6:27994146	27994146	29	4.67676	GWP.15
53	GWP_q6-8	6	28.109-28.210	6:28194546	28194546	37	3.73762	GWP.15
54	GWP_q6-9	6	28.213-28.247	6:28242114	28242114	31	4.41	GWP.15
55	GWP_q7-1	7	13.853-13.958	7:13927683	13927683	8	10.5972	GWP.15, GWP.16, GWP.blup
56	GWP_q8-1	8	2.181-2.191	8:2190941	2190941	5	7.77577	GWP.15
57	GWP_q9-1	9	8.852-8.884	9:8871339	8871339	6	12.4098	GWP.16
58	BL_q1-1	1	12.394-12.484	1:12455201	12455201	7	4.59158	BL.blup
59	BL_q1-2	1	12.510-12.608	1:12556577	12556577	45	4.93969	BL.blup
60	BL_q1-3	1	12.633-12.646	1:12639195	12639195	7	4.91372	BL.blup
61	BL_q1-4	1	30.818-30.944	1:30890043	30890043	16	12.6726	BL.15, BL.16, BL.blup
62	BL_q1-5	1	31.336-31.388	1:31384418	31384418	19	13.6459	BL.15, BL.blup
63	BL_q1-6	1	37.312-37.386	1:37322139	37322139	190	23.4616	BL.15, BL.16, BL.blup
64	BL_q1-7	1	37.626-37.728	1:37724771	37724771	39	24.6512	BL.15, BL.16, BL.blup
65	BL_q1-8	1	37.730-37.818	1:37751602	37751602	62	24.1586	BL.15, BL.16, BL.blup
66	BL_q1-9	1	37.854-37.942	1:37855555	37855555	15	12.4387	BL.15, BL.16, BL.blup
67	BL_q1-10	1	38.004-38.100	1:38099726	38099726	4	23.5732	BL.15, BL.blup
68	BL_q1-11	1	38.240-38.293	1:38251263	38251263	20	21.1157	BL.15, BL.16, BL.blup
69	BL_q2-1	2	36.471-36.531	2:36471335	36471335	18	5.25642	BL.blup
70	BL_q4-1	4	0.833-0.893	4:893187	893187	6	7.54347	BL.16, BL.blup
71	BL_q8-1	8	1.635-1.668	8:1635250	1635250	18	8.92614	BL.16, BL.blup
72	BL_q9-1	9	42.909-42.944	9:42943571	42943571	20	14.1351	BL.15, BL.blup
73	TGW_q3-1	3	6.258-6.342	3:6341944	6341944	4	4.51619	TGW.blup
74	TGW_q3-2	3	23.713-23.733	3:23733331	23733331	4	1.9801	TGW.16
75	TGW_q3-3	3	43.160-43.182	3:43166562	43166562	4	1.74	TGW.16
76	TGW_q4-1	4	1.288-1.332	4:1331886	1331886	5	3.66417	TGW.15
77	TGW_q5-1	5	0.546-0.549	5:545898	545898	4	8.3205	TGW.16, TGW.blup
78	TGW_q6-1	6	34.670-34.733	6:34683556	34683556	15	0.359662	TGW.15
79	TGW_q7-1	7	13.861-13.961	7:13924911	13924911	42	5.83138	TGW.blup
80	TGW_q7-2	7	14.678-14.792	7:14767392	14767392	73	6.4961	TGW.blup
81	TGW_q7-3	7	14.808-14.893	7:14812926	14812926	27	5.04	TGW.blup
82	TGW_q7-4	7	15.221-15.335	7:15241246	15241246	32	5.61665	TGW.blup
83	TGW_q7-5	7	15.369-15.475	7:15472147	15472147	16	5.70575	TGW.blup
84	TGW_q7-6	7	15.476-15.582	7:15495807	15495807	80	6.40578	TGW.blup
85	TGW_q7-7	7	15.587-15.671	7:15629027	15629027	18	6.55981	TGW.blup
86	TGW_q7-8	7	18.967-19.040	7:19040286	19040286	4	4.28	TGW.blup
87	TGW_q8-1	8	28.829-28.851	8:28829189	28829189	4	6.79425	TGW.16
Chr: chromosome
QTN: represently QTN
R2(%): the highest phenotype interpretation rate in QTL region
Trait_environment: the trait–environment combination of QTN
The core QTL regions were shown in bold

## Sheet: Table S3
Table S3 Cloned functional genes affecting yield and related traits in rice
No.	Gene name	Gene ID in genome or NCBI	Traits
1	OsERF48	LOC_Os08g31580/Os08g0408500/LOC4345541	Number of lateral roots, Plant height, Number of ears, Drought tolerance, Root shoot ratio, Seed root length,
2	DES4	Os02g0782800/LOC4330936	Plant height, Leaf width, Tiller number, Number of primary branches, Number of secondary branches, Spikelet number,
3	OsRLCK107	LOC_Os03g16740/Os03g0274800/LOC4332405	Bacterial blight resistance, Fertility, Leaf angle, Seed setting rate, Number of secondary branches, panicle weight
4	OsRLCK118	LOC_Os03g60710/Os03g0821900	Bacterial blight resistance, Fertility, Leaf angle, Seed setting rate, Number of secondary branches, panicle weight
5	OsRLCK57	LOC_Os01g74200/Os01g0973500	Bacterial blight resistance, Fertility, Leaf angle, Seed setting rate, Number of secondary branches, panicle weight
6	MOC1	LOC_Os06g40780/Os06g0610350	Tiller number
7	OsGS2	LOC_Os04g56400/Os04g0659100	Plant height, Tiller number
8	D3	LOC_Os06g06050/Os06g0110000	Plant height, Tiller number, Tiller angle, Auxin content, Hypocotyl length
9	D10	LOC_Os01g54270/Os01g0746400	Plant height, Tiller number
10	OsCCD7	LOC_Os04g46470/Os04g0550600	Phytohormone sensitivity, Internode length, Tiller number, Plant cell size
11	Hd3a	LOC_Os06g06320/Os06g0157700	Heading date, Tiller number, Photoperiod sensitivity, Growth period
12	PLA2	LOC_Os01g68000/Os01g0907900	Plant height, Leaf size, Interval period, Tiller number, Vegetative growth period, Leaf inclination
13	OsBZR1	LOC_Os07g39220/Os07g0580500	Rice blast resistance, Bacterial blight resistance, Resistance of rice to bacterial leaf streak, Stem length, Ear length
14	PROG1	LOC_Os07g05900/Os07g0153600	Tiller angle, Tillering ability, Number of ears, Grains per panicle
15	OsCesA7	LOC_Os10g32980/Os10g0467800	Plant height, Stem strength, Sterility or low fertility, Leaf size, Tiller number, Leaf inclination
16	OsMADS50	LOC_Os03g03070/Os03g0122600	Indefinite number, Plant height, Heading date, Tiller number, Photoperiod sensitivity, Growth period
17	OsCAO1	LOC_Os10g41780/Os10g0567400	Leaf color, chlorophyll content, Gel consistency, Tiller number, Grain yield, Heat resistance
18	FON1	LOC_Os06g50340/Os06g0717200	Tiller number, Drought tolerance, Number of florets, Hydrogen peroxide content
19	OsCRTISO	LOC_Os11g36440/Os11g0572700	Number of lateral roots, Indefinite number, Internode length, Inflorescence shape, chlorophyll content, Root length
20	OsNPR1	LOC_Os01g09800/Os01g0194300	Number of roots, Insect resistance, Bacterial blight resistance, Internode length, Tiller number, Grains per panicle
21	OsTB1	LOC_Os03g49880/Os03g0706500	Tiller number, Cold resistance
22	OGR1	LOC_Os12g17080/Os12g0270200	Plant height, Sterility or low fertility, Tiller number
23	OsUgp1	LOC_Os09g38030/Os09g0553200	Plant height, Pollen abortion, Heading date, Tiller number, Seed setting rate, Thermo sensitive male sterility
24	RFL	LOC_Os04g51000/Os04g0598300	Plant type and vigor traits, Ear development traits, Heading date, Interval period, Tiller number
25	D27	Os11g0587000	Plant height, Tiller number
26	HTD2	LOC_Os03g10620/Os03g0203200	Plant height, Ear length, Tiller number, Seed size
27	OsMADS15	LOC_Os07g01820/Os07g0108900	Plant height, Sterility or low fertility, Heading date, Ear length, Tiller number, Grains per panicle
28	REP1	LOC_Os09g24480/Os09g0410500	Tiller number, Morphological and anatomical characters of lemma and lemma, Flower development characters
29	OsPHR2	LOC_Os07g25710/Os07g0438800	Plant height, Leaf color, chlorophyll content, Root length, Ear length, Tiller number
30	OsPHR1	LOC_Os03g21240/Os03g0329900	Plant height, Leaf color, chlorophyll content, Root length, Ear length, Tiller number
31	OsSPX1	LOC_Os06g40120/Os06g0603600	Plant height, Leaf color, chlorophyll content, Root length, Ear length, Tiller number
32	OsSPL14	LOC_Os08g39890/Os08g0509600	Rice blast resistance, Bacterial blight resistance, Plant height, Ear length, Tiller number, Grain yield
33	OsDCL1	LOC_Os03g02970/Os03g0121800	Rice blast resistance, Plant height, Root length, Leaf width, Tiller number, Hydrogen peroxide content
34	BC12	LOC_Os09g02650/Os09g0114500	Plant height, Stem strength, Tiller number
35	OsETR2	LOC_Os04g08740/Os04g0169100	Heading date, Tiller number, Seed setting rate, Total starch content, Ethylene sensitivity, 1000 grain weight
36	OsIRT1	LOC_Os03g46470/Os03g0667500	Plant height, Tiller number, Iron sensitivity, Iron ion concentration, Zinc ion concentration
37	OsPIN1	LOC_Os02g50960/Os02g0743400	Indefinite number, Tiller number, Root shoot ratio
38	OsPID	LOC_Os12g42020/Os12g0614600	Plant height, Female infertility, Tiller number, Tiller angle, Grains per panicle, Seed setting rate
39	OsSUT2	LOC_Os12g44380/Os12g0641400	Plant height, Tiller number, Grain yield
40	DTH8	LOC_Os08g07740/Os08g0174500	Plant height, Stomatal conductance, Leaf color, chlorophyll content, Heading date, Tiller number
41	OsJAG	LOC_Os01g03840/Os01g0129200	Female infertility, male sterile, Tiller number, Floral organ development traits
42	OsAP2-39	LOC_Os04g52090/Os04g0610400	Plant height, Heading date, Tiller number, Grains per panicle
43	OsSIZ1	LOC_Os05g03430/Os05g0125000	Abiotic stress traits, Plant height, Spikelet sterility, Tiller number, Seed setting rate, Phosphorus content
44	OsAHP1	LOC_Os08g44350/Os08g0557700	Number of lateral roots, Internode length, Sterility or low fertility, Tiller number, Salt tolerance
45	OsAHP2	LOC_Os09g39400/Os09g0567400	Number of lateral roots, Internode length, Sterility or low fertility, Tiller number, Salt tolerance
46	SLB1	LOC_Os01g50530/Os01g0700900	Tiller number
47	OsPht1	LOC_Os04g10750/Os04g0186400	Number of roots, Tiller number, Seed development traits, Developmental traits of embryo, Phosphate content
48	OsALDH2B1	LOC_Os06g15990/Os06g0270900	Rice blast resistance, Bacterial blight resistance, Resistance of rice to bacterial leaf streak, Plant height, male sterile
49	OsGL1-3	LOC_Os06g44300/Os06g0653000	Plant height, Tiller number, Grain yield, Drought tolerance
50	OsEATB	LOC_Os09g28440/Os09g0457900	Internode length, Ear length, Tillering ability
51	LAX2	LOC_Os04g32510/Os04g0396500	Tiller number, Panicle branching
52	TAD1	LOC_Os03g03150/Os03g0123300	Number of roots, Plant height, Tiller number, Gibberellin sensitivity, Seed setting rate, Grain width
53	OsPIN2	LOC_Os06g44970/Os06g0660200	Plant height, Tiller number, Tiller angle
54	OsPRR1	LOC_Os02g40510/Os02g0618200	Internode length, Ear length, Tiller number, Grain size, Number of primary branches
55	PHS9	LOC_Os01g13950/Os01g0241400	Plant height, Tiller number, Grains per panicle, Grain length, Hydrogen peroxide content, Ear sprouting
56	OsTIR1	LOC_Os05g05800/Os05g0150500	Tiller number, Leaf angle
57	OsAFB2	LOC_Os04g32460/Os04g0395600	Tiller number, Leaf angle
58	OsWRKY74	LOC_Os09g16510/Os09g0334500	Indefinite number, Tiller number, Relative root length, Phosphorus content, Relative biomass, Grain weight
59	CHR729	LOC_Os07g31450/Os07g0497100	Coronal root deletion, Plant height, Leaf color, Leaf size, Tiller number, Gibberellin content
60	OsTEF1	LOC_Os02g04160/Os02g0134300	Tiller number, Salt tolerance, Seed root length
61	OsDRM2	LOC_Os03g02010/Os03g0110800	Plant height, Sterility or low fertility, Tiller number
62	LGD1	LOC_Os09g32540/Os09g0502100	Plant height, Spike shape, Tiller number
63	OsNF-YB9	LOC_Os06g17480/Os06g0285200	Plant height, Heading date, Leaf width, Tiller number, Leaf inclination, Grain width, Grain length
64	OsZIP5	LOC_Os05g39560/Os05g0472700	Internode length, Tiller number, Cadmium content, Zinc content, Zinc ion concentration, Yield per plant
65	LPA1	LOC_Os03g13400/Os03g0237250	plant type, Internode length, Leaf width, Leaf length, Tiller number, Leaf inclination
66	OsPORB	LOC_Os10g35370/Os10g0496900	Plant height, Leaf color, Tiller number, Leaf senescence, Leaf necrosis, Carotenoid content
67	OsMADS57	LOC_Os02g49840/Os02g0731200	Stem length, Tiller number, Cold resistance, Nitrogen sensitivity, Sulfur sensitivity
68	Oshox4	LOC_Os09g29460/Os09g0470500	Plant height, Tiller number
69	NAL2	LOC_Os11g01130/Os11g0102100	Number of lateral roots, Internode length, Leaf width, Tiller number, Grain size
70	NAL3	LOC_Os12g01120/Os12g0101600	Number of lateral roots, Internode length, Leaf width, Tiller number, Grain size
71	NAL9	LOC_Os03g29810/Os03g0411500	Plant height, Leaf color, Inflorescence shape, Leaf width, Tiller number
72	OsZHD1	LOC_Os09g29130/Os09g0466400	Internode length, Ear development traits, Root length, Ear length, Tiller number, Leaf angle
73	OMTN2	LOC_Os04g38720/Os04g0460600	Indefinite number, Internode length, Heading date, Tiller number, Seed size, Salt sensitivity
74	OsNIP3	LOC_Os10g36924/Os10g0513200	Sterility or low fertility, Tiller number, Aboveground growth rate, Boron ion concentration
75	LRK1	LOC_Os02g05980/Os02g0154200	Internode length, Tiller number, Number of ears, Grains per panicle, Gibberellin content, 1000 grain weight
76	MOC2	LOC_Os01g64660/Os01g0866400	Plant height, Leaf color, Leaf width, Ear length, Leaf length, Tiller number, Lethality
77	SLB2	LOC_Os01g50580/Os01g0701400	Tiller number
78	OsIAGLU	LOC_Os03g48740/Os03g0693600	Plant height, Ear length, Tiller number, Number of ears, Auxin content
79	DFO1	LOC_Os01g12890/Os01g0229300	Plant height, male sterile, Morphological and anatomical characters of seeds, Ear length, Tiller number
80	MOC3	LOC_Os04g56780/Os04g0663600	Female infertility, Tiller number, Ear size, Spike type, Number of ears, Grains per panicle
81	OsARF18	LOC_Os06g47150/Os06g0685700	Plant height, Leaf length, Tiller number, Seed size, Rolled leaf, Seed setting rate
82	ALT1	LOC_Os01g57110/Os01g0779400	Root length, Tiller number, Oxidative stress, Alkali sensitivity
83	THIS1	LOC_Os01g54810/Os01g0751600	Plant height, Spikelet sterility, Tiller number, Seed setting rate, Plant cell size
84	OsPUP7	LOC_Os05g48300/Os05g0556800	Plant height, Heading date, Leaf length, Tiller number, Seed size, Grains per panicle
85	OsCTR2	LOC_Os02g32610/Os02g0527600	Heading date, Root length, Tiller number, Seedling height, Seedling height, Leaf senescence
86	SAD1	LOC_Os08g32690/Os08g0422600	Plant height, Leaf size, Tiller number
87	SPL33	LOC_Os01g02720/Os01g0116600	Disease resistance, Plant height, Ear length, Tiller number, Leaf senescence, Macular necrosis
88	OsRH34	LOC_Os03g36930/Os03g0566800	Leaf color, Internode length, Pollen abortion, Tiller number, Seed development traits, Seed shape
89	OsNR2	LOC_Os02g53130/Os02g0770800	Tiller number, Nitrogen content, Nitrate transport, Yield per plant, Nitrogen use efficiency
90	OsCKX9	LOC_Os05g31040/Os05g0374200	Plant height, Ear length, Tiller number, Cytokinin content
91	OsPIN5b	LOC_Os08g41720/Os08g0529000	Root mass density, Plant height, Ear length, Tiller number, Grain yield, Seed setting rate
92	pls2	LOC_Os03g15840/Os03g0265100	Plant height, Stomatal conductance, Ear length, Tiller number, Grains per panicle, Seed setting rate
93	REL2	LOC_Os10g41310/Os10g0562700	Indefinite number, Grain shape, Leaf color, Root length, Tiller number, Leaf inclination
94	OsNRT1.1B	LOC_Os10g40600/Os10g0554200	Tiller number, Nitrate transport, Yield per plant, Nitrogen use efficiency
95	OsLHP1	LOC_Os10g17770/Os10g0324900	Plant height, Heading date, Leaf width, Leaf length, Interval of leaf primordium formation, Tiller number
96	OsPMEI28	LOC_Os08g01670/Os08g0108100	Internode length, Heading date, Tiller number, Stem diameter, Lignin content, Glucose content
97	OsPIN9	LOC_Os01g58860/Os01g0802700	Tiller number
98	T20	LOC_Os12g21710/Os12g0405200	Internode length, Tiller number, Cold resistance, Drought tolerance, Abscisic acid content, Osmotic adjustment capacity
99	OsPLIM2a	LOC_Os02g42820/Os02g0641000	Tiller number, Seed size
100	OsDET1	LOC_Os01g01484/Os01g0104600	Plant height, Fertility, Leaf length, Tiller number, Number of ears, Lethality
101	PAY1	LOC_Os08g31470/Os08g0407200	Plant height, Internode length, Ear length, Tiller number, Grain yield, Tiller angle
102	OFP1	LOC_Os01g12690/Os01g0226700	Plant height, Spikelet sterility, Leaf width, Tiller number, Leaf inclination, Rolled leaf
103	REL1	LOC_Os01g64380	Plant height, Ear length, Cell division cycle, Tiller number, Leaf angle, Rolled leaf
104	LCRN1	LOC_Os02g04680/Os02g0139400	Number of lateral roots, Indefinite number, Plant height, Tiller number, Auxin sensitivity
105	OsSPL12	LOC_Os06g49010/Os06g0703500	Indefinite number, Auxin sensitivity
106	OsHAP2E	LOC_Os03g29760/Os03g0411100	Virus disease resistance, Rice blast resistance, Bacterial blight resistance, Tiller number, Salt tolerance
107	TUT1	LOC_Os01g11040/Os01g0208600	Bacterial blight resistance, Resistance of rice to bacterial leaf streak, Stomatal conductance, Internode length, chlorophyll content
108	OsZIP9	LOC_Os05g39540/Os05g0472400	Internode length, Tiller number, Tiller number, Grains per panicle, Seed setting rate, Cadmium content
109	OsKASI	LOC_Os06g09630/Os06g0196600	male sterile, Root length, Ear length, Tiller number, Fat and oil content, 1000 grain weight
110	OsGSK3	LOC_Os02g14130/Os02g0236200	Leaf color, chlorophyll content, Leaf length, Tiller number, Leaf inclination, Brassinolide sensitivity
111	OsNRPD1b	LOC_Os09g38268/Os09g0555200	Virus disease resistance, Tiller number, Seed setting rate, Spikelet fertility
112	OsGDCH	LOC_Os10g37180/Os10g0516100	Plant height, chlorophyll content, Tiller number, Leaf senescence, Soluble protein content, Plant fresh weight
113	OscZOG1	LOC_Os04g20330/Os04g0271700	Plant height, Tiller number, Seed size, Grain yield, Panicle branching, Grains per panicle
114	OsIAA6	LOC_Os01g53880/Os01g0741900	Tiller number, Drought tolerance
115	OsNRPD1a	LOC_Os04g48370/Os04g0572600	Virus disease resistance, Tiller number, Seed setting rate, Spikelet fertility
116	DPF	LOC_Os01g09990/Os01g0196300	Plant height, Fertility, Tiller number, Macular necrosis, Content of diterpenoid phytoprotectin
117	OsRH2	LOC_Os01g45190/Os01g0639100	Leaf color, Internode length, Pollen abortion, Tiller number, Seed development traits, Seed shape
118	AID1	LOC_Os06g08290/Os06g0181300	Pollen abortion, Heading date, Tiller number
119	OsCYP19-4	LOC_Os06g49470/Os06g0708400	Tiller number, Grain yield, Number of ears, Cold resistance, Grains per panicle
120	OsSQD2.2	LOC_Os01g04920/Os01g0142300	Tiller number, Seed setting rate, Total starch content, Total soluble sugar content
121	EBR1	LOC_Os05g19970/Os05g0279400	Rice blast resistance, Bacterial blight resistance, Plant height, Tiller number, Grain yield
122	OsBC1L4	LOC_Os05g32110/Os05g0386800	Internode length, Tiller number, starch content, Carbohydrate content, Plant cell size
123	Fd-GOGAT1	LOC_Os07g46460/Os07g0658400	Bacterial blight resistance, Plant height, Leaf color, Tiller number, Seed setting rate, Leaf senescence
124	OsGATA12	LOC_Os03g61570/Os03g0831200	Plant height, Leaf color, chlorophyll content, Heading date, Tiller number, Grain yield
125	OsPAP10c	LOC_Os12g44020/Os12g0637100	Plant height, Tiller number, Phosphorus absorption
126	OsBAG4	LOC_Os01g61500/Os01g0831200	Rice blast resistance, Bacterial blight resistance, Plant height, Tiller number, Grain yield
127	RCN11	LOC_Os08g39380/Os08g0503800	Plant height, Stem number, Tiller number, Relative growth rate, Aboveground dry weight, Abscisic acid sensitivity
128	IPI1	LOC_Os01g24880/Os01g0350900	Ear length, Tiller number, Panicle branching, Spike type, Grains per panicle, Ear size
129	OsCEP6.1	LOC_Os08g37070/Os08g0475500	Plant height, Endosperm Quality, Root length, Leaf size, Ear length, Tiller number
130	DHD1	LOC_Os11g47920/Os11g0706200	Heading date, Ear length, Tiller number, Photoperiod sensitivity, Grains per panicle, Yield per plant
131	OsGRF3	LOC_Os04g51190/Os04g0600900	Plant height, Tiller number, Relative growth rate
132	YGL8	LOC_Os01g17170/Os01g0279100	Leaf color, Heading date, Tiller number, Seed setting rate, Chlorophyll a content, Chlorophyll b content
133	YL1	LOC_Os02g05890/Os02g0152900	Plant height, Leaf color, Heading date, Tiller number, photosynthetic capacity, Chlorophyll a content
134	OscpSRP43	LOC_Os03g03990/Os03g0131900	Plant height, Heading date, Ear length, Tiller number, Grains per panicle, photosynthetic capacity
135	OsFIP	LOC_Os06g27970/Os06g0474200	Pollen abortion, Ear length, Tiller number, Seed setting rate, Anther length, Number of seeds
136	OsP3IP1	LOC_Os02g33680/Os02g0540700	Virus disease resistance, Tiller number, Seed setting rate, Spikelet fertility
137	LABA1	LOC_Os04g43840/Os04g0518800	Tiller number, Grain yield, Awn length, Grains per panicle, Cytokinin content, Awn
138	CRD1	LOC_Os01g26160/Os01g0363900	Indefinite number, Plant height, Root length, Tiller number, Spikelet fertility
139	OsNPY2	LOC_Os06g08550/Os06g0184500	Plant height, Tiller number, Grains per panicle, Number of florets
140	OsIAA10	LOC_Os02g57250/Os02g0817600	Plant height, Root length, Tiller number, Resistance to rice dwarf virus
141	OsATG7	LOC_Os01g42850/Os01g0614900	Tiller number, photosynthetic capacity, Aboveground biomass
142	DEP1	LOC_Os09g26999/Os09g0441900	Plant height, Spike shape, Grain yield, Grains per panicle, Nitrogen sensitivity, Drought tolerance
143	GW2	LOC_Os02g14720/Os02g0244100	Heading date, Grain yield, Number of ears, Panicles per plant, Grains per panicle, Grain width
144	OsCCC1	LOC_Os08g23440/Os08g0323800/Os08g0323700	Internode length, Root length, Leaf width, Number of ears, Grains per panicle, 1000 grain weight
145	OsNF-YA4	LOC_Os03g48970/Os03g0696300	Number of ears, Number of ears, Grains per panicle, Grain weight
146	ONAC106	LOC_Os08g33670/Os08g0433500	Leaf color, Fertility, Ear length, Grain yield, Salt tolerance, Tiller angle
147	PSR1	LOC_Os01g25484/Os01g0357100	Regeneration ability
148	OsSERK2	LOC_Os04g38480/Os04g0457800	Rice blast resistance, Bacterial blight resistance, Plant height, Leaf angle, Seed shape
149	OsARID3	LOC_Os06g41730/Os06g0622300	Stem meristem development, In vitro regeneration ability, Lethality, Regeneration ability, Auxin content
150	xa13	LOC_Os08g42350/Os08g0535200	Bacterial blight resistance, Pollen abortion, Seed setting rate
151	OsCesA7	LOC_Os10g32980/ Os10g0467800	Plant height, Stem strength, Sterility or low fertility, Leaf size, Tiller number, Leaf inclination
152	OsCesA9	LOC_Os09g25490/Os09g0422500	Plant height, Stem strength, Sterility or low fertility, Heading date, Leaf size, Stem diameter
153	OsMEL1	LOC_Os03g58600/Os03g0800200	Female infertility, male sterile, Seed setting rate
154	OsSNB	LOC_Os07g13170/Os07g0235800	Sterility or low fertility, Heading date, Seed shattering, Spike type, Grains per panicle, Seed setting rate
155	OsPEX5	LOC_Os08g39080/Os08g0500100	Rice blast resistance, Seed setting rate, Jasmonic acid content
156	OsDMC1A	LOC_Os12g04980/Os12g0143800	Sterility or low fertility, Seed setting rate
157	OsMADS6	LOC_Os02g45770/Os02g0682200	protein content, Sterility or low fertility, Gelatinization temperature, Amylose content, Seed setting rate
158	SLL1	LOC_Os09g23200/Os09g0395300	protein content, Leaf color, Seed quality, chlorophyll content, Gel consistency, Leaf width
159	OsOPR7	LOC_Os08g35740/Os08g0459600	Brown planthopper resistance, Rice stem borer resistance, Seed setting rate, Jasmonic acid content
160	OsFRDL1	LOC_Os03g11734/Os03g0216700	Leaf color, Fertility, Grain yield, Seed setting rate, Iron ion concentration, Manganese content
161	OsSPL14	LOC_Os08g39890/ Os08g0509600	Rice blast resistance, Bacterial blight resistance, Plant height, Ear length, Tiller number, Grain yield
162	OsMADS34	LOC_Os03g54170/Os03g0753100	Ear length, Grain size, Grain yield, Morphological and anatomical characters of panicle, Seed setting rate
163	OsSIZ1	LOC_Os05g03430/ Os05g0125000	Abiotic stress traits, Plant height, Spikelet sterility, Tiller number, Seed setting rate, Phosphorus content
164	OsPht1	LOC_Os10g30790/Os10g0444700	Seed setting rate, Arsenic content, Phosphorus content
165	OsALDH2B1	LOC_Os06g15990/ Os06g0270900	Rice blast resistance, Bacterial blight resistance, Resistance of rice to bacterial leaf streak, Plant height, male sterile
166	OsGL1-4	LOC_Os02g40784/Os02g0621300	Pollen abortion, Seed setting rate, Drought tolerance, Humidity sensitive male sterility
167	OsIAA23	LOC_Os06g39590/Os06g0597000	Number of lateral roots, Indefinite number, Seed setting rate
168	OsFIE2	LOC_Os08g04270/Os08g0137100	Plant height, Grain size, Grain yield, Lethality, Seed setting rate, Developmental characteristics of floral organs
169	OsPK1	LOC_Os11g05110/Os11g0148500	Internode length, Spike elongation, Seed setting rate, Hydrogen peroxide content, Sucrose content
170	OsiICK6		Seed setting rate
171	OsWRKY36	LOC_Os04g46060/Os04g0545000	Internode length, Gibberellin sensitivity, Grains per panicle, Seed setting rate, Grain width, Grain length
172	OsMPK15	LOC_Os11g17080/Os11g0271100	Rice blast resistance, Bacterial blight resistance, Plant height, Ear length, Grain size, Seed size
173	CYP734A4	LOC_Os06g39880/Os06g0600400	Plant height, Grain size, Leaf angle, Grains per panicle, Seed setting rate, Content of brassinolide
174	OsMCA1	LOC_Os03g06120/Os03g0157300	Plant height, Inflorescence shape, Root length, Leaf size, Grains per panicle, Seed setting rate
175	OsDCL3b	LOC_Os10g34430/Os10g0485600	Pollen fertility, Seed setting rate, Total soluble protein ratio, Yield per plant
176	TH1	LOC_Os02g56610/Os02g0811000	Grain yield, Morphological and anatomical characters of lemma and lemma, Seed setting rate, Grain length, Grain thickness, germination percentage
177	OsMADS29	LOC_Os02g07430/Os02g0170300	Plant height, Sterility or low fertility, Leaf size, Seed shape, Seed setting rate, Floral organ development traits
178	OsNF-YB1	LOC_Os02g49410/Os02g0725900	protein content, Grain size, Amylose content, Seed setting rate, Grain width, Grain thickness
179	OsFIE1	LOC_Os08g04290/Os08g0137250	Plant height, Fertility, Seed size, Seed setting rate, Ear sprouting, 1000 grain weight
180	OsARG	LOC_Os04g01590/Os04g0106300	Plant height, Seed size, Grains per panicle, Seed setting rate, Proline content, Tryptophan content
181	PTB1	LOC_Os05g05280/Os05g0145000	Seed setting rate
182	OsERECTA	LOC_Os06g10230/Os06g0203800	Grains per panicle, Seed setting rate, Grain width, Grain length, Cytokinin content
183	GSD1	LOC_Os04g52920/Os04g0620200	Seed setting rate, Grain width, starch content, Total soluble sugar content, Grain weight
184	OsARF18	LOC_Os06g47150/ Os06g0685700	Plant height, Leaf length, Tiller number, Seed size, Rolled leaf, Seed setting rate
185	SPL29	LOC_Os08g10600/ Os08g0206900	Bacterial blight resistance, Plant height, chlorophyll content, Ear length, Grains per panicle, Seed setting rate
186	OsDMC1B	LOC_Os11g04954/Os11g0146800	Sterility or low fertility, Seed setting rate
187	qHMS7-ORF2	LOC9266374	Incompatibility of Hybrid F1, male sterile, Seed setting rate
188	OsLIR1	LOC_Os01g01340/Os01g0102900	Vegetative growth, Seed setting rate, photosynthetic capacity, Spikelet fertility
189	OsHXK10	LOC_Os05g31110/Os05g0375100	Seed setting rate
190	qHMS7-ORF3	LOC_Os07g45194/Os07g0646600	Incompatibility of Hybrid F1, male sterile, Seed setting rate
191	OsI-BAK1	LOC_Os03g32580/Os03g0440900	Brassinolide sensitivity, Seed setting rate, Plant cell size, Morphological and anatomical characters of leaves
192	POT	LOC_Os10g33170/Os10g0469900	Seed setting rate
193	OsMATL	LOC_Os03g27610/Os03g0393900	Seed setting rate
194	SPL35	LOC_Os03g10750/Os03g0205000	Rice blast resistance, Bacterial blight resistance, Plant height, Number of ears, Grains per panicle, Seed setting rate
195	ZFP185	LOC_Os02g10200/ Os02g0195600	Plant height, Leaf size, Ear length, Grain yield, Salt tolerance, Cold resistance
196	FLR2	LOC_Os01g56330/Os01g0769700	Plant height, Cell elongation, Seed setting rate
197	OsCER2	LOC_Os04g52164/Os04g0611200	Pollen abortion, Seed setting rate, Humidity sensitive male sterility
198	RLS3	LOC_Os03g38990/Os03g0586900	Leaf color, Internode length, chlorophyll content, Ear length, Seed setting rate, Leaf senescence
199	OsCBSDUF1	LOC_Os05g32850/Os05g0395300	Pollen abortion, Seed setting rate, Hydrogen peroxide content, Anther color, Anther length
200	OseIF3f	LOC_Os05g01450/Os05g0104800	Pollen abortion, Seed setting rate
201	OsCYP51G3	LOC_Os05g12040/Os05g0211100	Plant height, Pollen abortion, Leaf angle, Seed setting rate, Content of brassinolide
202	DCM1	LOC_Os06g43120/Os06g0638000	Pollen abortion, Seed setting rate
203	OsGASR9	LOC_Os07g40240/Os07g0592000	Plant height, Ear length, Seed setting rate, Grain width, Grain length, Grain thickness, 1000 grain weight
204	CUT1L	LOC_Os03g12030/Os03g0220100	Pollen abortion, Seed setting rate, Humidity sensitive male sterility
205	OsNRPD1b	LOC_Os09g38268/ Os09g0555200	Virus disease resistance, Tiller number, Seed setting rate, Spikelet fertility
206	OsHXK1	LOC_Os07g26540/Os07g0446800	Pollen abortion, Seed setting rate, Hydrogen peroxide content
207	OsPL3	LOC_Os01g56780/Os01g0775100	Plant height, Ear length, Grains per panicle, Seed setting rate, Grain width, Grain length
208	BGL11(t)	LOC_Os11g38040/Os11g0592900	Leaf color, chlorophyll content, Number of ears, Seed setting rate
209	FLR1	LOC_Os03g21540/Os03g0333200	Plant height, Pollen abortion, Cell elongation, Seed setting rate
210	OsLSR	LOC_Os10g10360/Os10g0183000	Seed setting rate
211	OsSAUR45	LOC_Os09g37400/Os09g0546100	Indefinite number, Plant height, Root length, Leaf width, Seed setting rate
212	miR1873的靶基因	LOC_Os05g01790/Os05g0108400	Rice blast resistance, Plant height, Grains per panicle, Seed setting rate, Grain width, Grain length
213	GIC	LOC_Os04g57920/Os04g0675800	Stem length, Leaf color, Heading date, Seed setting rate, photosynthetic capacity, 1000 grain weight
214	WSL1	LOC_Os06g39750/Os06g0598800	Fertility, Heading date, Root length, Ear length, Leaf length, Seed setting rate
215	OsGST4	LOC_Os01g25100/Os01g0353400	Plant height, Root length, Salt tolerance, Seed setting rate, Oxidative stress, Hydrogen peroxide content
216	OsMTA2	LOC_Os02g45110/Os02g0672600	Pollen abortion, Ear length, Seed setting rate, Number of seeds
217	OsFdC2	LOC_Os03g48040/ Os03g0685000	Plant height, Leaf color, Heading date, Panicles per plant, Grains per panicle, Seed setting rate
218	OsCNGC13	LOC_Os06g10580/Os06g0207700	Seed setting rate, Calcium ion concentration
219	OsAGO2	LOC_Os04g52540/ Os04g0615700	Pollen abortion, Seed setting rate, Grain length, Hydrogen peroxide content, Cytokinin content
220	OsMKP1	LOC_Os05g02500/Os05g0115800	Grain size, Spike type, Grains per panicle, Seed setting rate, Grain width, Grain length
221	OsRLCK102	LOC_Os03g07430/Os03g0170400	Plant height, Leaf angle, Brassinolide sensitivity, Seed setting rate
222	OsJMT1	LOC_Os05g01140/Os05g0102000	Plant height, Ear length, Grain yield, Grains per panicle, Seed setting rate, Hydrogen peroxide content
223	ESA1	LOC_Os01g34010/Os01g0524100	Cross generation incompatibility, Embryo sac abortion, Seed setting rate, Spikelet fertility
224	OsUCL23	LOC_Os08g04310/ Os08g0137400	Seed setting rate
225	OsRGB1	LOC_Os03g46650/Os03g0669200	Plant height, Stomatal conductance, Sterility or low fertility, Heat resistance, Seed setting rate, Drought tolerance
226	OsLTPL36	LOC_Os03g25350/Os03g0369100	Brown rice protein content, Seed setting rate, Starch granule shape, Fat and oil content, chalkiness
227	OsOAT	LOC_Os03g44150/Os03g0643300	Seed shape, Seed setting rate, Glume dehiscence
228	VLN2	LOC_Os03g24220/Os03g0356700	Morphological and anatomical characters of roots, Plant height, Leaf angle, Spike type, Seed setting rate, Grain width
229	D1	LOC_Os05g26890/Os05g0333200	Stomatal conductance, Leaf color, Internode length, Leaf width, Leaf length, Grain size
230	D2	LOC_Os01g10040/Os01g0197100	Plant height, Grain size, Grain yield, Leaf angle, Brassinolide sensitivity
231	d11	LOC_Os04g39430/Os04g0469800	Plant height, Seed size, Grain yield, Leaf inclination, Spike type, Brassinolide sensitivity
232	flo2	LOC_Os04g55230/Os04g0645100	Grain size, Heat resistance, Amylose content, Grain width, Grain thickness, Powdery endosperm
233	GF14f	LOC_Os03g50290/Os03g0710800	Biological stress characters, Abiotic stress traits, Grain length, 1000 grain weight, Grain filling rate
234	KRP1	LOC_Os02g52480/Os02g0762400	Cell division cycle, Seed plumpness, Seed weight, 1000 grain weight, Plant cell size
235	GL3.1	LOC_Os03g44500/Os03g0646900	Grain yield, Grain length, 1000 grain weight
236	DLT	LOC_Os06g03710/Os06g0127800	Plant height, Cell division cycle, Grain size, Grain width, Grain weight
237	OsGSR1	LOC_Os06g15620/Os06g0266800	Plant height, Sterility or low fertility, Leaf inclination, Gibberellin sensitivity, Brassinolide sensitivity
238	GL4	ORGLA04G0254300	Grain size, Seed development traits, Seed shattering, Grain length, 1000 grain weight
239	OsAGPL2	LOC_Os01g44220/ Os01g0633100	Endosperm Quality, ADP glucose pyrophosphorylase activity, starch content, Storage protein content of endosperm
240	OsACS6	LOC_Os06g03990/Os06g0130400	Grain size, Grain width, Grain length, Starch granule shape, 1000 grain weight, Chloroplast development
241	OsALDH10A5	LOC_Os04g39020/Os04g0464200	Plant height, Salt tolerance, Cold resistance, Hydrogen peroxide content, 1000 grain weight
242	OsCDPK1	LOC_Os03g03660/ Os03g0128700	Plant height, Grain size, Cold resistance, Grain width, Grain length, Drought tolerance
243	OsVPE3	LOC_Os02g43010/Os02g0644000	Leaf width, Salt tolerance, Grain width, Relative chlorophyll content, 1000 grain weight
244	GS5	LOC_Os05g06660/Os05g0158500	Grain size, Characteristics of seed development, Grain yield, Grain width, 1000 grain weight
245	OsPIL15	LOC_Os01g18290/Os01g0286100	Grain width, Grain length, Cytokinin content, 1000 grain weight, Number of secondary branches
246	OsMAPK6	LOC_Os06g06090/Os06g0154500	Internode length, Grain size, Leaf inclination, Grains per panicle, Grain width, Grain length
247	OsCYP96B4	LOC_Os03g04680/Os03g0140400	Internode length, Leaf size, Cell division cycle, Grain size, Morphological and anatomical characters of panicle
248	OsPho1	LOC_Os03g55090/Os03g0758100	Seed size, Grain yield, starch content, 1000 grain weight
249	OsLG3	LOC_Os03g08470/Os03g0183000	Grain yield, Grain length, Grain length width ratio, Drought tolerance, Hydrogen peroxide content, 1000 grain weight
250	OsMKK4	LOC_Os02g54600/Os02g0787300	Plant height, Grain size, Spike type, Grains per panicle, Grain width, Grain length
251	OsABC1-7	LOC_Os05g25840/Os05g0323800	Grain size, Vascular bundle development traits, 1000 grain weight, Glume length, Glume width
252	qGW8	LOC_Os08g41940/Os08g0531600	Grain shape, Cooking and brewing quality, Grain size, Mitotic cycle, 1000 grain weight
253	OsGSK2	LOC_Os05g11730/Os05g0207500	Virus disease resistance, Grain width, Grain length, 1000 grain weight, Plant cell size, Hypocotyl length
254	OsCOI1b	LOC_Os05g37690/Os05g0449500	Grain yield, Grain weight, Spikelet fertility
255	TGW6	LOC_Os06g41850/Os06g0623700	Grain size, Seed development traits, Grain yield, Grain length, Carbohydrate content
256	GE	LOC_Os07g41240/Os07g0603700	Plant height, Grain yield, Grain width, Grain length, Grain thickness, Megaembryo
257	GW6a	LOC_Os06g44100/Os06g0650300	Plant height, Grain length, Aboveground biomass, Grain weight
258	OsARF19	LOC_Os06g48950/Os06g0702600	Internode length, Leaf width, Leaf length, Grain yield, Leaf inclination, Developmental characteristics of floral organs
259	OsPUP4	LOC_Os01g48800/Os01g0680200	Indefinite number, Root length, Tiller angle, Grains per panicle, Grain width, Grain length
260	OsSec18	LOC_Os05g44310/Os05g0519400	Plant height, 1000 grain weight
261	RDD1	LOC_Os01g15900/Os01g0264000	chlorophyll content, Grain yield, Grains per panicle, Number of grains per plant, 1000 grain weight
262	SMG2	LOC_Os04g47240/ Os04g0559800	Plant height, Ear length, Grain size, Grain yield, Grain width, Grain length
263	OsPK4	LOC_Os12g05110/Os12g0145700	Plant height, Grain thickness, Total starch content, Storage protein content of endosperm, Total fat content
264	OsSCP46	LOC_Os10g01134/Os10g0101200	Grain size, Grain width, Grain length, 1000 grain weight
265	LG1	LOC_Os02g14730/ Os02g0244300	Grain size, Grain width, 1000 grain weight, Seed width
266	OsBT1	LOC_Os02g10800/Os02g0202400	Grain size, Powdery endosperm, Total starch content, seed dormancy, Starch granule shape
267	GOT1B	LOC_Os03g11100/Os03g0209400	protein content, Powdery endosperm, chalkiness, 1000 grain weight
268	OsMED15a	LOC_Os04g03860/Os04g0127800	Grain yield, Grain length, 1000 grain weight
269	OsNAC024	LOC_Os05g34310/Os05g0415400	Grain yield, Grain length, 1000 grain weight
270	OsPK2	LOC_Os07g08340/Os07g0181000	protein content, Seed development traits, Amylose content, starch content, Total fat content
271	qTGW2	LOC_Os02g52550/Os02g0763000	Grain width, 1000 grain weight, Yield per spike
272	OsACOT	LOC_Os04g35590/Os04g0436100	Grain yield, Grain width, Grain length, Grain thickness, Abscisic acid content, Auxin content
273	PFPβ	LOC_Os06g13810/Os06g0247500	Grain thickness, Powdery endosperm, starch content, 1000 grain weight
274	OsPCR1	LOC_Os10g02300/Os10g0112100	Grain length, Cadmium ion concentration, 1000 grain weight, Manganese ion concentration, Zinc content, Magnesium ion concentration,
275	OsGRF4	LOC_Os02g47280/Os02g0701300	Grain shape, Ear length, Grain size, Grain yield, Seed shattering, Cold resistance
276	OsLAC	LOC_Os05g38420/Os05g0458600	Plant height, Ear length, Grains per panicle, Grain width, Grain length, 1000 grain weight
277	FUWA	LOC_Os02g13950/Os02g0234200	Grain shape, Plant height, Spike shape, Ear length, Tiller number, Grains per panicle, Grain width
278	OsGIF1	LOC_Os11g40100/ Os11g0615200	Grain width, Grain length, 1000 grain weight, Plant cell size
279	OsNDUFA9	LOC_Os02g57180/Os02g0816800	Lethality, Powdery endosperm, 1000 grain weight, germination percentage, Starch granule formation
280	OsNF-YC12	LOC_Os10g11580/Os10g0191900	protein content, Grain size, Amylose content, Total starch content, Total fat content
281	OsPL3	LOC_Os01g56780/ Os01g0775100	Plant height, Ear length, Grains per panicle, Seed setting rate, Grain width, Grain length
282	SLG	LOC_Os08g44840/Os08g0562500	Plant height, Leaf angle, Grain width, Grain length, Grain length width ratio, 1000 grain weight
283	FC1	LOC_Os04g52280/Os04g0612700	Plant height, Stem strength, Heading date, Grain yield, Lodging rate, 1000 grain weight
284	BG1	LOC_Os03g07920/Os03g0175800	Grain size, Grain width, Grain length, 1000 grain weight, Auxin sensitivity, Plant cell length
285	MYB61	LOC_Os01g18240/Os01g0285300	Grains per panicle, 1000 grain weight, Yield per plant, Nitrogen use efficiency
286	flo10	LOC_Os03g07220/ Os03g0168400	protein content, Amylose content, Powdery endosperm, Total starch content, Total fat content
287	OsSMK1	LOC_Os11g10740/Os11g0213500	Seed size, Chalky endosperm, germination percentage, 1000 grain weight
288	GL6	LOC_Os06g45540/Os06g0666100	Plant height, Heading date, Grains per panicle, Grain length, 1000 grain weight
289	OsFKF1	LOC_Os11g34460/Os11g0547000	Fertility, Heading date, Panicles per plant, Grains per panicle, 1000 grain weight
290	OsUCL8	LOC_Os03g50140/Os03g0709100	Plant height, Grain width, Photosynthetic capacity, 1000 grain weight, Copper content, Number of primary branches
291	RGG2	LOC_Os02g04520/Os02g0137800	Internode length, Grain size, Grain yield, Total biomass, 1000 grain weight, Yield per plant
292	MRG702	LOC_Os11g34300	Internode length, Heading date, Grain size, Leaf angle, Panicle branching, Ear length
293	OsPK3	LOC_Os04g58110/Os04g0677500	Plant height, Grain thickness, Total starch content, Storage protein content of endosperm, Total fat content
294	GSE5	LOC_Os05g09520/Os05g0187500	Grain shape, Grain size, Grain width, Grain length, 1000 grain weight
295	OsDER1	LOC_Os05g09550/Os05g0187800	Characteristics of seed development, Grain width, Grain length, 1000 grain weight
296	OsSar1b	LOC_Os12g37360/ Os12g0560300	Powdery endosperm, Seed weight, 1000 grain weight
297	OsMKB3	LOC_Os03g52320/Os03g0733600	Number of roots, Leaf width, Leaf length, Rolled leaf, Grains per panicle, Grain width
298	OsGBP1	LOC_Os06g04010/Os06g0130600	Plant height, Heading date, Grain size, Grain length, Aboveground biomass, 1000 grain weight
299	OsSar1c	LOC_Os01g15010/Os01g0254000	Powdery endosperm, Seed weight, 1000 grain weight
300	OsFdC2	LOC_Os03g48040/Os03g0685000	Plant height, Leaf color, Heading date, Panicles per plant, Grains per panicle, Seed setting rate
301	FLO7	LOC_Os10g32680/Os10g0463800	Amylose content, Grain thickness, Powdery endosperm, 1000 grain weight
302	LARGE1	LOC_Os02g31290/Os02g0517531	Internode length, Ear length, Grains per panicle, Grain width, Grain length, 1000 grain weight
303	SGD2	LOC_Os01g45570/Os01g0643600	Internode length, Root length, Ear length, Interval of leaf primordium formation, Grains per panicle, Grain width
304	OsNF-YC10	LOC_Os01g24460	Grain size, Grain width, 1000 grain weight
305	GSA1	LOC_Os03g55040/Os03g0757500	Heat resistance, Grain width, Grain length, Drought tolerance, Lignin content, 1000 grain weight
306	WTG1	LOC_Os08g42540/Os08g0537800	Grain shape, Grain size, Grains per panicle, Grain width, Grain length, Grain thickness
307	qTGW3	LOC_Os03g62500/Os03g0841800	Grain shape, Grain size, Grain length, Grain thickness, 1000 grain weight, Plant cell size
308	ONAC022	LOC_Os03g04070/Os03g0133000	Plant height, Stomatal conductance, Ear length, Grains per panicle, Drought tolerance, Proline content
309	OsGBP3	LOC_Os10g02584/Os10g0115200	Plant height, Grain size, Grain width, Grain length, Aboveground biomass, 1000 grain weight
310	OsOFP19	LOC_Os05g25910/Os05g0324600	Internode length, Root length, Ear length, Grain width, Grain length, Grain thickness
311	OsIQD14	LOC_Os08g02250/Os08g0115200	Grain width, Grain length, 1000 grain weight, Plant cell shape, Yield per plant
312	OsNAC025	LOC_Os11g31330/Os11g0512000	Grain yield, Lethality, Amylose content, Amylopectin content, Grain length, 1000 grain weight
313	OsVQ4	LOC_Os01g59410/Os01g0808900	Heading date, Grains per panicle, Grain length, 1000 grain weight
314	OsOFP2	LOC_Os01g43610/Os01g0625900	Morphological and anatomical characters of roots, Plant height, Fertility, Leaf shape, Leaf width, Ear length
315	OsSar1a	LOC_Os01g23620/Os01g0338000	Powdery endosperm, Seed weight, 1000 grain weight
316	RAG2	LOC_Os07g11380/Os07g0214300	protein content, Grain width, Grain length, Grain thickness, Total fat content, 1000 grain weight
317	Gn1a	LOC_Os01g10110/Os01g0197700	Grains per panicle, Cytokinin content
318	NAL1	LOC_Os04g52479/Os04g0615000	Indefinite number, Internode length, chlorophyll content, Leaf shape, Leaf width, Grain yield
319	Ghd7	LOC_Os07g15770/Os07g0261200	Plant height, Heading date, Growth period, Grains per panicle
320	OsLIC1	LOC_Os06g49080/Os06g0704300	Rice blast resistance, Bacterial blight resistance, Resistance of rice to bacterial leaf streak, Plant height, Grain yield
321	GS3	/Os03g0407400/LOC9269602	Grain size, Seed development traits, Grain yield, Grain width, Grain length, Grain thickness
322	An-1	LOC_Os04g28280/Os04g0350700	Awn length, Grains per panicle, Grain length
323	OsGA20ox1	LOC_Os03g63970/Os03g0856700	Plant height, Grain yield, Grains per panicle, Gibberellin content, Leaf sheath length, Number of secondary branches
324	GIF1	LOC_Os04g33740/Os04g0413500	Sticky endosperm, Grain size, Grain yield, Amylose content, Amylopectin content
325	gw5	DQ991205/ABJ90467	Grain yield, Grain width, Grain length width ratio
326	qSW5	AB433345	Grain yield, Grain width
327	OsGS1	LOC_Os02g50240/Os02g0735200	Plant height, Heading date, Grain yield, Drought tolerance, Oxidative stress, Hydrogen peroxide content
328	OsJar1	LOC_Os05g50890/Os05g0586200	Plant height, Sterility or low fertility, Leaf width, Grain yield, Leaf angle, Auxin content
329	LAX1	LOC_Os01g61480/Os01g0831000	Sterility or low fertility, Panicle branching, Grains per panicle
330	OsMADS1	LOC_Os03g11614/Os03g0215400	Grain shape, Spikelet sterility, Heading date, Grain size, Grain yield
331	Lsi2	LOC_Os03g01700/Os03g0107300	Grain yield, Arsenic content
332	OsAPO1	LOC_Os06g45460/Os06g0665400	Stem strength, Morphological and anatomical characters of inflorescence, Stem diameter, Grains per panicle, Lodging rate
333	FON4	LOC_Os11g38270/Os11g0595400	Morphological and anatomical characters of floret, Grains per panicle, Number of florets, Determinacy of spikelet meristem
334	EG1	LOC_Os01g67430/Os01g0900400	Grain yield, Heat resistance, Grains per panicle, Reproductive homeomorphism, Morphological and anatomical characteristics of flower organs
335	OsPDCD5	LOC_Os05g47446/Os05g0547850	Pollen abortion, Salt tolerance, Lethality, Photoperiod sensitive male sterility, Macular necrosis
336	DST	LOC_Os03g57240/Os03g0786400	Plant height, Stomatal conductance, Panicle branching, Salt sensitivity, Grains per panicle, Drought tolerance
337	EP3	LOC_Os02g15950/Os02g0260200	Stomatal conductance, Spike shape, Spike type, Grains per panicle, Lodging rate, photosynthetic capacity
338	OsCSLD4	LOC_Os12g36890/Os12g0555600	Plant height, Leaf width, Ear length, Leaf inclination, Rolled leaf, Grains per panicle
339	OsHMA3	LOC_Os07g12900/Os07g0232900	Cadmium content, Plant dry weight, Zinc content, Zinc ion concentration
340	CKI	LOC_Os03g57940/ Os03g0793500	Plant height, Heading date, Grain yield, Photoperiod sensitivity, Growth period, Spikelet fertility
341	OsCIN1	LOC_Os02g33110/Os02g0534400	Grain yield, Invertase activity
342	CycT1	LOC_Os11g05850/ Os11g0157100	Grain yield, Grain length
343	OsEF3	LOC_Os01g38530/Os01g0566100	Heading date, Grain yield, Basic vegetative growth period
344	OsCERK1	LOC_Os08g42580/Os08g0538300	Rice blast resistance, Phosphorus absorption, Yield per plant
345	DEP3	LOC_Os06g46350/Os06g0677000	Spike type, Grains per panicle, Number of vascular bundles, Stem diameter
346	RWD	LOC_Os01g49290/ Os01g0686800	Rice blast resistance, Relative plant height, Heat resistance, Hydrogen peroxide content, Relative growth rate
347	OsSDR	LOC_Os07g48640/Os07g0685800	Grains per panicle
348	OsCPK12	LOC_Os04g47300/Os04g0560600	Rice blast resistance, Salt tolerance, Nitrogen sensitivity, Relative biomass, Abscisic acid sensitivity
349	OsPR1a	LOC_Os07g03710/Os07g0129200	Salt tolerance, Drought tolerance, Relative root length, Relative growth rate, Relative biomass
350	OsNADH-GOGAT2	LOC_Os05g48200/Os05g0555600	Grains per panicle, Leaf nitrogen content
351	OsERF3	LOC_Os01g58420/Os01g0797600	Indefinite number, Plant height, Grain yield, Rice stem borer resistance, Drought tolerance
352	OsIDS1	LOC_Os03g60430/Os03g0818800	Heading date, Ear length, Spike type, Grains per panicle, Florets per spikelet, Number of primary branches,
353	OsPYL/RCAR5	LOC_Os05g12260/Os05g0213500	Plant height, Grain yield, Salt tolerance, Drought tolerance
354	PGL1	LOC_Os03g07510/Os03g0171300	Grain yield, Grain length
355	APG	LOC_Os05g04740/Os05g0139100	Grain yield, Grain length
356	HGW	LOC_Os06g06530/Os06g0160400	Heading date, Grain yield
357	PGL2	LOC_Os02g51320/Os02g0747900	Grain yield, Grain length
358	OsPPKL2	LOC_Os05g05240/Os05g0144400	Grain yield, Grain length
359	OsPPKL3	LOC_Os12g42310/Os12g0617900	Grain yield, Grain length
360	OsNRT2.3	LOC_Os01g50820/Os01g0704100	Grain yield, Phosphorus absorption, Nitrogen content, Nitrate transport, Nitrate content
361	TAW1	LOC_Os10g33780/Os10g0478000	Secondary branch, Grains per panicle
362	OsPIP1	LOC_Os02g44630/Os02g0666200	Grain yield, Salt tolerance, Germination rate, germination percentage
363	NAL2	LOC_Os11g01130/ Os11g0102100	Number of lateral roots, Internode length, Leaf width, Tiller number, Grain size
364	MFS1	LOC_Os05g41760/Os05g0497200	Grains per panicle, Florets per spikelet, Determinacy of spikelet meristem
365	OsFBK12	LOC_Os03g07530/Os03g0171600	Grain size, Grains per panicle
366	OsSAMS1	LOC_Os05g04510/Os05g0135700	Grain size, Grains per panicle
367	OsDHAR1	LOC_Os05g02530/Os05g0116100	yield traits, Aboveground biomass
368	GUDK	LOC_Os03g08170/Os03g0179400	Grain yield, Drought tolerance
369	DTH7	LOC_Os07g49460/Os07g0695100	Plant height, Heading date, Photoperiod sensitivity, Growth period, Grains per panicle
370	OsPTR9	LOC_Os06g49250/Os06g0706400	Grain yield
371	OsRRMh	LOC_Os09g34070/Os09g0516300	Inflorescence shape, Fertility, Heading date, Grains per panicle
372	OsSRFP1	LOC_Os03g22680/Os03g0348900	Salt sensitivity, Cold resistance, Proline content, Hydrogen peroxide content, Aboveground biomass
373	Brd2	LOC_Os10g25780/Os10g0397400	Plant height, Fertility, chlorophyll content, Heading date, Leaf inclination, Grains per panicle
374	OsNPF6.1	LOC_Os01g01360/Os01g0103100	Plant height, Number of ears, Nitrogen content, Nitrate transport, Yield per plant, Nitrogen use efficiency
375	SRL2	LOC_Os03g19520/Os03g0308200	Plant height, Fertility, Leaf width, Ear length, Seed size, Grain yield
376	OsNPF4.5	LOC_Os01g54515/Os01g0748950	Total biomass, Nitrogen use efficiency
377	OsAMTR1	LOC_Os05g39770/Os05g0475400	Salt tolerance, Drought tolerance, Relative root length, Relative growth rate, Relative biomass
378	LLB	LOC_Os07g14350/Os07g0247100	Rice blast resistance, Bacterial blight resistance, Leaf color, chlorophyll content, Heading date
379	OsCCT38	LOC_Os11g05930/Os11g0157600	Heading date, Photoperiod sensitivity, Grains per panicle, Yield per plant
380	OsCCT03	LOC_Os02g05470/Os02g0148000	Plant height, Leaf color, Heading date, Photoperiod sensitivity, Grains per panicle, Chlorophyll a content
381	OsMFT1	LOC_Os06g30370/Os06g0498800	Heading date, Grains per panicle, Number of primary branches
382	OsSRLK	LOC_Os01g12390/Os01g0223600	Leaf color, Spike shape, Spike type, Number of ears, Grains per panicle, Leaf senescence
383	OsLSK1	LOC_Os01g47900/Os01g0669100	Grain yield, Grains per panicle, Gibberellin content, Number of primary branches
384	OsGRF4	LOC_Os02g47280/ Os02g0701300	Grain shape, Ear length, Grain size, Grain yield, Seed shattering, Cold resistance
385	OsMADS25	LOC_Os04g23910/Os04g0304400	Number of lateral roots, Root length, Salt tolerance, Stomatal closure ratio, Nitrogen sensitivity
386	OsCOL13	LOC_Os07g47140/Os07g0667300	Plant height, Heading date, Ear length, Photoperiod sensitivity, Panicle branching, Grains per panicle
387	AET1	LOC_Os05g45890/Os05g0535500	Relative plant height, Heat resistance, Relative growth rate, Relative biomass, Auxin sensitivity
388	OsGPX1	LOC_Os04g46960/Os04g0556300	Plant height, Salt tolerance, Hydrogen peroxide content, photosynthetic capacity, Aboveground biomass
389	Ghd2	LOC_Os02g49880/Os02g0731700	Plant height, Heading date, Photoperiod sensitivity, Grains per panicle, Drought tolerance
390	SDEL1	LOC_Os12g35320/Os12g0538500	Aboveground biomass, Phosphate content, Root weight
391	ACE1	LOC_Os03g22510/Os03g0346200	Internode length, Grains per panicle
392	OsSAP16	LOC_Os07g38240/Os07g0569700	Root biomass density, Stomatal conductance, Aboveground growth rate, Drought tolerance, photosynthetic capacity
393	OsCCT22	LOC_Os06g19444/Os06g0298200	Plant height, Heading date, Photoperiod sensitivity, Grains per panicle, Yield per plant
394	OsAS1	LOC_Os03g18130/Os03g0291500	Plant height, Root length, Aboveground biomass
395	MFS2	LOC_Os04g47890/Os04g0566600	Grains per panicle, Florets per spikelet, Determinacy of spikelet meristem
396	RAE2	LOC_Os08g37890/Os08g0485500	Grains per panicle, Grain length, Awn
397	OsGRF6	LOC_Os03g51970/Os03g0729500	Stem length, Grains per panicle, Number of stamens, Developmental characteristics of floral organs, Glume length
398	eIF3h	LOC_Os04g30780/Os04g0376500	Relative plant height, Heat resistance, Relative growth rate, Relative biomass

## Sheet: Table S4 
Table S4 Foxtail millet Orthologs of rice functional genes affecting yield-related traits
Gene ID in foxtail millet	Chromosome	Position (Mb)	Orthologue in rice	Gene ID in rice	The function of Orthologue in rice
Si1g02290	Chr1	1.237-1.240	EP3;LP	LOC_Os02g15950	Stomatal conductance, Spike shape, Spike type, Grains per panicle, Lodging rate, photosynthetic capacity
Si1g03120	Chr1	2.032-2.038	GW2	LOC_Os02g14720	Heading date, Grain yield, Number of ears, Panicles per plant, Grains per panicle, Grain width
Si1g03130	Chr1	2.042-2.053	LG1;OsUBP15	LOC_Os02g14730	Grain size, Grain width, 1000 grain weight, Seed width
Si1g03470	Chr1	2.439-2.445	FUWA	LOC_Os02g13950	Grain shape, Plant height, Spike shape, Ear length, Tiller number, Grains per panicle, Grain width
Si1g18120	Chr1	25.102-25.111	LARGE1;OML4	LOC_Os02g31290	Internode length, Ear length, Grains per panicle, Grain width, Grain length, 1000 grain weight
Si1g18960	Chr1	26.276-26.281	OsCIN1	LOC_Os02g33110	Grain yield, Invertase activity
Si1g19400	Chr1	26.931-26.933	OsP3IP1	LOC_Os02g33680	Virus disease resistance, Tiller number, Seed setting rate, Spikelet fertility
Si1g24310	Chr1	31.649-31.652	OsPRR1	LOC_Os02g40510	Internode length, Ear length, Tiller number, Grain size, Number of primary branches
Si1g24470	Chr1	31.750-31.758	OsGL1-4	LOC_Os02g40784	Pollen abortion, Seed setting rate, Drought tolerance, Humidity sensitive male sterility
Si1g24810	Chr1	32.124-32.128	LABA1;An-2;OsLOGL6	LOC_Os04g43840	Tiller number, Grain yield, Awn length, Grains per panicle, Cytokinin content, Awn
Si1g25700	Chr1	32.792-32.794	OsPLIM2a	LOC_Os02g42820	Tiller number, Seed size
Si1g26990	Chr1	33.967-33.970	OsGPX1	LOC_Os04g46960	Plant height, Salt tolerance, Hydrogen peroxide content, photosynthetic capacity, Aboveground biomass
Si1g27120	Chr1	34.039-34.043	OsPIP1;1;OsPIP1a	LOC_Os02g44630	Grain yield, Salt tolerance, Germination rate, germination percentage
Si1g27130	Chr1	34.044-34.054	SMG2;OsMKKK10	LOC_Os04g47240	Plant height, Ear length, Grain size, Grain yield, Grain width, Grain length
Si1g27530	Chr1	34.455-34.459	OsMTA2	LOC_Os02g45110	Pollen abortion, Ear length, Seed setting rate, Number of seeds
Si1g27910	Chr1	34.867-34.874	OsMADS6;MFO1;AFG1	LOC_Os02g45770	protein content, Sterility or low fertility, Gelatinization temperature, Amylose content, Seed setting rate
Si1g28740	Chr1	35.565-35.565	PGL2	LOC_Os02g51320	Grain yield, Grain length
Si1g29310	Chr1	36.074-36.081	PFPβ	LOC_Os06g13810	Grain thickness, Powdery endosperm, starch content, 1000 grain weight
Si1g29590	Chr1	36.295-36.298	OsGS1;OsGS1;1;OsGLN1;1;λGS28	LOC_Os02g50240	Plant height, Heading date, Grain yield, Drought tolerance, Oxidative stress, Hydrogen peroxide content
Si1g29820	Chr1	36.446-36.448	Ghd2	LOC_Os02g49880	Plant height, Heading date, Photoperiod sensitivity, Grains per panicle, Drought tolerance
Si1g30530	Chr1	36.882-36.887	OsCCT22	LOC_Os06g19444	Plant height, Heading date, Photoperiod sensitivity, Grains per panicle, Yield per plant
Si1g31910	Chr1	37.921-37.926	OsGRF4;GS2;GL2;PT2;LGS1;GLW2	LOC_Os02g47280	Grain shape, Ear length, Grain size, Grain yield, Seed shattering, Cold resistance
Si1g33350	Chr1	39.114-39.116	KRP1	LOC_Os02g52480	Cell division cycle, Seed plumpness, Seed weight, 1000 grain weight, Plant cell size
Si1g33400	Chr1	39.180-39.181	qTGW2;OsCNR1	LOC_Os02g52550	Grain width, 1000 grain weight, Yield per spike
Si1g34270	Chr1	39.812-39.820	OsERECTA;OsER1	LOC_Os06g10230	Grains per panicle, Seed setting rate, Grain width, Grain length, Cytokinin content
Si1g04720	Chr1	4.028-4.028	OsSUT2	LOC_Os12g44380	Plant height, Tiller number, Grain yield
Si1g05160	Chr1	4.479-4.482	WSL1	LOC_Os06g39750	Fertility, Heading date, Root length, Ear length, Leaf length, Seed setting rate
Si1g05310	Chr1	4.631-4.632	OsBT1	LOC_Os02g10800	Grain size, Powdery endosperm, Total starch content, seed dormancy, Starch granule shape
Si1g34880	Chr1	40.251-40.252	OsMKK4;SMG1	LOC_Os02g54600	Plant height, Grain size, Spike type, Grains per panicle, Grain width, Grain length
Si1g36090	Chr1	41.185-41.188	TH1;BSG1;BLS1;AFD1;BH1	LOC_Os02g56610	Grain yield, Morphological and anatomical characters of lemma and lemma, Seed setting rate, Grain length, Grain thickness, germination percentage
Si1g05780	Chr1	5.101-5.101	ZFP185	LOC_Os02g10200	Plant height, Leaf size, Ear length, Grain yield, Salt tolerance, Cold resistance
Si1g07790	Chr1	6.866-6.869	OsMADS29	LOC_Os02g07430	Plant height, Sterility or low fertility, Leaf size, Seed shape, Seed setting rate, Floral organ development traits
Si1g09040	Chr1	7.906-7.909	YL1	LOC_Os02g05890	Plant height, Leaf color, Heading date, Tiller number, photosynthetic capacity, Chlorophyll a content
Si1g09380	Chr1	8.170-8.175	OsCCT03	LOC_Os02g05470	Plant height, Leaf color, Heading date, Photoperiod sensitivity, Grains per panicle, Chlorophyll a content
Si1g09740	Chr1	8.482-8.485	RGG2	LOC_Os02g04520	Internode length, Grain size, Grain yield, Total biomass, 1000 grain weight, Yield per plant
Si2g01630	Chr2	0.720-0.728	OsMADS15;DEP	LOC_Os07g01820	Plant height, Sterility or low fertility, Heading date, Ear length, Tiller number, Grains per panicle
Si2g12700	Chr2	13.545-13.551	OsPHR2	LOC_Os07g25710	Plant height, Leaf color, chlorophyll content, Root length, Ear length, Tiller number
Si2g18500	Chr2	27.369-27.371	OsWRKY74	LOC_Os09g16510	Indefinite number, Tiller number, Relative root length, Phosphorus content, Relative biomass, Grain weight
Si2g19390	Chr2	28.537-28.539	OsERF48;OsDRAP1	LOC_Os08g31580	Number of lateral roots, Plant height, Number of ears, Drought tolerance, Root shoot ratio, Seed root length,
Si2g20360	Chr2	29.601-29.608	SLL1;AH2	LOC_Os09g23200	protein content, Leaf color, Seed quality, chlorophyll content, Gel consistency, Leaf width
Si2g04420	Chr2	3.391-3.392	PROG1	LOC_Os07g05900	Tiller angle, Tillering ability, Number of ears, Grains per panicle
Si2g20890	Chr2	30.446-30.447	REP1;OsTCP17;DBOP;OsTb2	LOC_Os09g24480	Tiller number, Morphological and anatomical characters of lemma and lemma, Flower development characters
Si2g21500	Chr2	31.147-31.152	OsNPY2	LOC_Os06g08550	Plant height, Tiller number, Grains per panicle, Number of florets
Si2g22680	Chr2	32.372-32.377	DEP1;DN1;qPE9-1;qNGR9	LOC_Os09g26999	Plant height, Spike shape, Grain yield, Grains per panicle, Nitrogen sensitivity, Drought tolerance
Si2g24250	Chr2	34.219-34.221	OsZHD1;ACL-D	LOC_Os09g29130	Internode length, Ear development traits, Root length, Ear length, Tiller number, Leaf angle
Si2g27120	Chr2	36.896-36.902	qGW8;OsSPL16	LOC_Os08g41940	Grain shape, Cooking and brewing quality, Grain size, Mitotic cycle, 1000 grain weight
Si2g27850	Chr2	37.523-37.529	OsRRMh	LOC_Os09g34070	Inflorescence shape, Fertility, Heading date, Grains per panicle
Si2g30430	Chr2	39.666-39.674	OsUgp1;Ugp1	LOC_Os09g38030	Plant height, Pollen abortion, Heading date, Tiller number, Seed setting rate, Thermo sensitive male sterility
Si2g05460	Chr2	4.302-4.307	CKI;EL1;Hd16	LOC_Os03g57940	Plant height, Heading date, Grain yield, Photoperiod sensitivity, Growth period, Spikelet fertility
Si2g36710	Chr2	44.389-44.391	OsBZR1	LOC_Os07g39220	Rice blast resistance, Bacterial blight resistance, Resistance of rice to bacterial leaf streak, Stem length, Ear length
Si2g37450	Chr2	44.959-44.959	OsGASR9	LOC_Os07g40240	Plant height, Ear length, Seed setting rate, Grain width, Grain length, Grain thickness, 1000 grain weight
Si2g38070	Chr2	45.370-45.372	GE;CYP78A13;BG2	LOC_Os07g41240	Plant height, Grain yield, Grain width, Grain length, Grain thickness, Megaembryo
Si2g38820	Chr2	45.858-45.859	OsLG3;OsERF62;OsRAF	LOC_Os03g08470	Grain yield, Grain length, Grain length width ratio, Drought tolerance, Hydrogen peroxide content, 1000 grain weight
Si2g41520	Chr2	47.552-47.567	Fd-GOGAT1;lc7;ABC1;spl32	LOC_Os07g46460	Bacterial blight resistance, Plant height, Leaf color, Tiller number, Seed setting rate, Leaf senescence
Si2g41970	Chr2	47.901-47.903	OsCOL13	LOC_Os07g47140	Plant height, Heading date, Ear length, Photoperiod sensitivity, Panicle branching, Grains per panicle
Si2g43280	Chr2	48.932-48.936	OsSDR	LOC_Os07g48640	Grains per panicle
Si2g43940	Chr2	49.297-49.308	DTH7;Ghd7.1;OsPRR37	LOC_Os07g49460	Plant height, Heading date, Photoperiod sensitivity, Growth period, Grains per panicle
Si2g06270	Chr2	5.136-5.138	OsPK2;PKpα1	LOC_Os07g08340	protein content, Seed development traits, Amylose content, starch content, Total fat content
Si2g08960	Chr2	7.883-7.884	RAG2	LOC_Os07g11380	protein content, Grain width, Grain length, Grain thickness, Total fat content, 1000 grain weight
Si2g10220	Chr2	9.256-9.262	LLB;pls3;OsMTS1	LOC_Os07g14350	Rice blast resistance, Bacterial blight resistance, Leaf color, chlorophyll content, Heading date
Si3g02440	Chr3	0.856-0.860	OsPK3	LOC_Os04g58110	Plant height, Grain thickness, Total starch content, Storage protein content of endosperm, Total fat content
Si3g03660	Chr3	1.701-1.703	MOC3;OsWUS;TAB1;SRT1;DC1	LOC_Os04g56780	Female infertility, Tiller number, Ear size, Spike type, Number of ears, Grains per panicle
Si3g15090	Chr3	10.822-10.823	OsPUP4;BG3	LOC_Os01g48800	Indefinite number, Root length, Tiller angle, Grains per panicle, Grain width, Grain length
Si3g15270	Chr3	10.991-11.003	OsNADH-GOGAT2	LOC_Os05g48200	Grains per panicle, Leaf nitrogen content
Si3g17400	Chr3	12.953-12.961	OsSec18	LOC_Os05g44310	Plant height, 1000 grain weight
Si3g21280	Chr3	16.941-16.944	OsLAC	LOC_Os05g38420	Plant height, Ear length, Grains per panicle, Grain width, Grain length, 1000 grain weight
Si3g21770	Chr3	17.472-17.476	OsCOI1b	LOC_Os05g37690	Grain yield, Grain weight, Spikelet fertility
Si3g22190	Chr3	18.085-18.089	MOC2;FBP1	LOC_Os01g64660	Plant height, Leaf color, Leaf width, Ear length, Leaf length, Tiller number, Lethality
Si3g05420	Chr3	2.883-2.896	OsSIZ1	LOC_Os05g03430	Abiotic stress traits, Plant height, Spikelet sterility, Tiller number, Seed setting rate, Phosphorus content
Si3g26780	Chr3	24.338-24.354	OsCCC1	LOC_Os08g23440	Internode length, Root length, Leaf width, Number of ears, Grains per panicle, 1000 grain weight
Si3g27830	Chr3	26.328-26.329	OsOFP19	LOC_Os05g25910	Internode length, Root length, Ear length, Grain width, Grain length, Grain thickness
Si3g27870	Chr3	26.355-26.359	OsABC1-7;OsAGSW1	LOC_Os05g25840	Grain size, Vascular bundle development traits, 1000 grain weight, Glume length, Glume width
Si3g06260	Chr3	3.573-3.576	APG	LOC_Os05g04740	Grain yield, Grain length
Si3g06570	Chr3	3.778-3.786	OsPPKL2	LOC_Os05g05240	Grain yield, Grain length
Si3g06760	Chr3	3.918-3.922	OsDHAR1	LOC_Os05g02530	yield traits, Aboveground biomass
Si3g07200	Chr3	4.255-4.259	OsRLCK57	LOC_Os01g74200	Bacterial blight resistance, Fertility, Leaf angle, Seed setting rate, Number of secondary branches, panicle weight
Si3g07390	Chr3	4.357-4.359	miR1873的靶基因	LOC_Os05g01790	Rice blast resistance, Plant height, Grains per panicle, Seed setting rate, Grain width, Grain length
Si3g08200	Chr3	4.910-4.912	OsPYL/RCAR5;OsPYL5;OsPYL11	LOC_Os05g12260	Plant height, Grain yield, Salt tolerance, Drought tolerance
Si3g33080	Chr3	42.893-42.897	OsSar1b	LOC_Os12g37360	Powdery endosperm, Seed weight, 1000 grain weight
Si3g33230	Chr3	43.050-43.055	OsCSLD4;NRL1;ND1;sle1;DNL1;OsCD1	LOC_Os12g36890	Plant height, Leaf width, Ear length, Leaf inclination, Rolled leaf, Grains per panicle
Si3g34810	Chr3	45.348-45.353	PAY1	LOC_Os08g31470	Plant height, Internode length, Ear length, Tiller number, Grain yield, Tiller angle
Si3g38230	Chr3	49.081-49.090	OsPPKL3	LOC_Os12g42310	Grain yield, Grain length
Si3g08410	Chr3	5.060-5.061	OFP1	LOC_Os01g12690	Plant height, Spikelet sterility, Leaf width, Tiller number, Leaf inclination, Rolled leaf
Si3g11190	Chr3	7.375-7.379	GSE5;GW5	LOC_Os05g09520	Grain shape, Grain size, Grain width, Grain length, 1000 grain weight
Si3g11200	Chr3	7.390-7.394	OsDER1	LOC_Os05g09550	Characteristics of seed development, Grain width, Grain length, 1000 grain weight
Si3g11820	Chr3	7.933-7.935	OsJMT1	LOC_Os05g01140	Plant height, Ear length, Grain yield, Grains per panicle, Seed setting rate, Hydrogen peroxide content
Si3g12970	Chr3	8.866-8.871	OsJar1;OsGH3.5;OsGH3-5	LOC_Os05g50890	Plant height, Sterility or low fertility, Leaf width, Grain yield, Leaf angle, Auxin content
Si3g13110	Chr3	8.983-8.985	OsOFP2	LOC_Os01g43610	Morphological and anatomical characters of roots, Plant height, Fertility, Leaf shape, Leaf width, Ear length
Si4g02540	Chr4	1.135-1.137	DLT;OsGRAS-32;D62;GS6;SMOS2	LOC_Os06g03710	Plant height, Cell division cycle, Grain size, Grain width, Grain weight
Si4g02810	Chr4	1.359-1.363	OsACS6;SSG6	LOC_Os06g03990	Grain size, Grain width, Grain length, Starch granule shape, 1000 grain weight, Chloroplast development
Si4g02840	Chr4	1.369-1.373	OsGBP1	LOC_Os06g04010	Plant height, Heading date, Grain size, Grain length, Aboveground biomass, 1000 grain weight
Si4g11340	Chr4	10.358-10.359	OsNF-YB9;OsHAP3D	LOC_Os06g17480	Plant height, Heading date, Leaf width, Tiller number, Leaf inclination, Grain width, Grain length
Si4g13200	Chr4	14.757-14.760	OsMFT1	LOC_Os06g30370	Heading date, Grains per panicle, Number of primary branches
Si4g13850	Chr4	16.904-16.912	OsFIP	LOC_Os06g27970	Pollen abortion, Ear length, Tiller number, Seed setting rate, Anther length, Number of seeds
Si4g04520	Chr4	2.617-2.621	OsKASI	LOC_Os06g09630	male sterile, Root length, Ear length, Tiller number, Fat and oil content, 1000 grain weight
Si4g16710	Chr4	26.456-26.464	OsGSK3	LOC_Os02g14130	Leaf color, chlorophyll content, Leaf length, Tiller number, Leaf inclination, Brassinolide sensitivity
Si4g17460	Chr4	28.127-28.131	GL6;SG6	LOC_Os06g45540	Plant height, Heading date, Grains per panicle, Grain length, 1000 grain weight
Si4g17540	Chr4	28.269-28.271	OsAPO1;SCM2	LOC_Os06g45460	Stem strength, Morphological and anatomical characters of inflorescence, Stem diameter, Grains per panicle, Lodging rate
Si4g18440	Chr4	29.090-29.097	OsGL1-3	LOC_Os06g44300	Plant height, Tiller number, Grain yield, Drought tolerance
Si4g18790	Chr4	29.429-29.431	GW6a;OsglHAT1	LOC_Os06g44100	Plant height, Grain length, Aboveground biomass, Grain weight
Si4g21330	Chr4	32.127-32.132	OsSPX1	LOC_Os06g40120	Plant height, Leaf color, chlorophyll content, Root length, Ear length, Tiller number
Si4g21530	Chr4	32.304-32.307	CYP734A4	LOC_Os06g39880	Plant height, Grain size, Leaf angle, Grains per panicle, Seed setting rate, Content of brassinolide
Si4g23080	Chr4	34.377-34.386	OsARF19;OsARF7a	LOC_Os06g48950	Internode length, Leaf width, Leaf length, Grain yield, Leaf inclination, Developmental characteristics of floral organs
Si4g24680	Chr4	35.640-35.644	OsARF18;OsARF10	LOC_Os06g47150	Plant height, Leaf length, Tiller number, Seed size, Rolled leaf, Seed setting rate
Si4g25170	Chr4	36.054-36.055	DEP3;OspPLAIIIδ	LOC_Os06g46350	Spike type, Grains per panicle, Number of vascular bundles, Stem diameter
Si4g25900	Chr4	36.763-36.767	OsLIC1	LOC_Os06g49080	Rice blast resistance, Bacterial blight resistance, Resistance of rice to bacterial leaf streak, Plant height, Grain yield
Si4g26210	Chr4	36.978-36.980	OsCYP19-4	LOC_Os06g49470	Tiller number, Grain yield, Number of ears, Cold resistance, Grains per panicle
Si4g26890	Chr4	37.504-37.509	FON1	LOC_Os06g50340	Tiller number, Drought tolerance, Number of florets, Hydrogen peroxide content
Si4g27290	Chr4	37.761-37.763	ONAC022	LOC_Os03g04070	Plant height, Stomatal conductance, Ear length, Grains per panicle, Drought tolerance, Proline content
Si4g27590	Chr4	37.940-37.944	Brd2;lhdd10;LTBSG1	LOC_Os10g25780	Plant height, Fertility, chlorophyll content, Heading date, Leaf inclination, Grains per panicle
Si4g07130	Chr4	4.955-4.960	HGW	LOC_Os06g06530	Heading date, Grain yield
Si4g07540	Chr4	5.285-5.291	OsMAPK6;OsMPK6;OsSIPK;DSG1;OsMPK1	LOC_Os06g06090	Internode length, Grain size, Leaf inclination, Grains per panicle, Grain width, Grain length
Si4g10650	Chr4	9.349-9.349	OsGSR1;GW6;OsGASR7	LOC_Os06g15620	Plant height, Sterility or low fertility, Leaf inclination, Gibberellin sensitivity, Brassinolide sensitivity
Si4g10840	Chr4	9.653-9.661	OsALDH2B1	LOC_Os06g15990	Rice blast resistance, Bacterial blight resistance, Resistance of rice to bacterial leaf streak, Plant height, male sterile
Si5g01910	Chr5	0.793-0.800	DFO1;CCP1	LOC_Os01g12890	Plant height, male sterile, Morphological and anatomical characters of seeds, Ear length, Tiller number
Si5g02120	Chr5	0.929-0.931	OFP1	LOC_Os01g12690	Plant height, Spikelet sterility, Leaf width, Tiller number, Leaf inclination, Rolled leaf
Si5g14180	Chr5	12.349-12.353	OsNPR1;NH1	LOC_Os01g09800	Number of roots, Insect resistance, Bacterial blight resistance, Internode length, Tiller number, Grains per panicle
Si5g14330	Chr5	12.478-12.485	D2;CYP90D2;smg11	LOC_Os01g10040	Plant height, Grain size, Grain yield, Leaf angle, Brassinolide sensitivity
Si5g14440	Chr5	12.618-12.623	Gn1a;OsCKX2	LOC_Os01g10110	Grains per panicle, Cytokinin content
Si5g15090	Chr5	13.333-13.337	OsGSK2	LOC_Os05g11730	Virus disease resistance, Grain width, Grain length, 1000 grain weight, Plant cell size, Hypocotyl length
Si5g15270	Chr5	13.477-13.488	TUT1;ES1;OsSCAR1;es1-1	LOC_Os01g11040	Bacterial blight resistance, Resistance of rice to bacterial leaf streak, Stomatal conductance, Internode length, chlorophyll content
Si5g16580	Chr5	15.326-15.328	OsSar1a	LOC_Os01g23620	Powdery endosperm, Seed weight, 1000 grain weight
Si5g17150	Chr5	16.645-16.659	CRD1	LOC_Os01g26160	Indefinite number, Plant height, Root length, Tiller number, Spikelet fertility
Si5g18170	Chr5	19.868-19.878	OsDET1	LOC_Os01g01484	Plant height, Fertility, Leaf length, Tiller number, Number of ears, Lethality
Si5g02700	Chr5	2.052-2.057	OsSRLK	LOC_Os01g12390	Leaf color, Spike shape, Spike type, Number of ears, Grains per panicle, Leaf senescence
Si5g04120	Chr5	3.077-3.079	OsSAMS1	LOC_Os05g04510	Grain size, Grains per panicle
Si5g04440	Chr5	3.367-3.370	OsPIL15	LOC_Os01g18290	Grain width, Grain length, Cytokinin content, 1000 grain weight, Number of secondary branches
Si5g04480	Chr5	3.426-3.428	MYB61;qNLA1;qCel1	LOC_Os01g18240	Grains per panicle, 1000 grain weight, Yield per plant, Nitrogen use efficiency
Si5g04910	Chr5	3.791-3.794	YGL8	LOC_Os01g17170	Leaf color, Heading date, Tiller number, Seed setting rate, Chlorophyll a content, Chlorophyll b content
Si5g25170	Chr5	31.461-31.470	OsAGPL2;OsAPL2;shr1;GIF2	LOC_Os01g44220	Endosperm Quality, ADP glucose pyrophosphorylase activity, starch content, Storage protein content of endosperm
Si5g25630	Chr5	31.823-31.827	SGD2	LOC_Os01g45570	Internode length, Root length, Ear length, Interval of leaf primordium formation, Grains per panicle, Grain width
Si5g27870	Chr5	33.971-33.972	OsPUP4;BG3	LOC_Os01g48800	Indefinite number, Root length, Tiller angle, Grains per panicle, Grain width, Grain length
Si5g27870	Chr5	33.971-33.972	OsPUP7	LOC_Os05g48300	Plant height, Heading date, Leaf length, Tiller number, Seed size, Grains per panicle
Si5g29250	Chr5	35.298-35.300	OsNRT2.3;OsNRT2.3a;OsNRT2.3b	LOC_Os01g50820	Grain yield, Phosphorus absorption, Nitrogen content, Nitrate transport, Nitrate content
Si5g32420	Chr5	37.791-37.794	THIS1	LOC_Os01g54810	Plant height, Spikelet sterility, Tiller number, Seed setting rate, Plant cell size
Si5g34130	Chr5	39.171-39.176	OsPL3	LOC_Os01g56780	Plant height, Ear length, Grains per panicle, Seed setting rate, Grain width, Grain length
Si5g35160	Chr5	39.968-39.968	OsERF3;OsAP37	LOC_Os01g58420	Indefinite number, Plant height, Grain yield, Rice stem borer resistance, Drought tolerance
Si5g35160	Chr5	39.968-39.968	MFS1	LOC_Os05g41760	Grains per panicle, Florets per spikelet, Determinacy of spikelet meristem
Si5g06010	Chr5	4.803-4.806	RDD1;OsDof-2;OsDof2	LOC_Os01g15900	chlorophyll content, Grain yield, Grains per panicle, Number of grains per plant, 1000 grain weight
Si5g37040	Chr5	41.376-41.377	LAX1;bhlh123	LOC_Os01g61480	Sterility or low fertility, Panicle branching, Grains per panicle
Si5g37050	Chr5	41.391-41.394	OsBAG4	LOC_Os01g61500	Rice blast resistance, Bacterial blight resistance, Plant height, Tiller number, Grain yield
Si5g41480	Chr5	44.649-44.650	EG1;DF1	LOC_Os01g67430	Grain yield, Heat resistance, Grains per panicle, Reproductive homeomorphism, Morphological and anatomical characteristics of flower organs
Si5g44490	Chr5	46.763-46.766	OsCKX9	LOC_Os05g31040	Plant height, Ear length, Tiller number, Cytokinin content
Si5g44500	Chr5	46.769-46.776	OsHXK10	LOC_Os05g31110	Seed setting rate
Si5g45820	Chr5	47.588-47.591	OsCAO1;PGL	LOC_Os10g41780	Leaf color, chlorophyll content, Gel consistency, Tiller number, Grain yield, Heat resistance
Si5g46650	Chr5	47.967-47.968	OsGATA12	LOC_Os03g61570	Plant height, Leaf color, chlorophyll content, Heading date, Tiller number, Grain yield
Si5g06610	Chr5	5.378-5.382	OsSar1c	LOC_Os01g15010	Powdery endosperm, Seed weight, 1000 grain weight
Si5g07490	Chr5	5.957-5.958	OsLIR1	LOC_Os01g01340	Vegetative growth, Seed setting rate, photosynthetic capacity, Spikelet fertility
Si5g07510	Chr5	5.969-5.971	OsNPF6.1	LOC_Os01g01360	Plant height, Number of ears, Nitrogen content, Nitrate transport, Yield per plant, Nitrogen use efficiency
Si5g10260	Chr5	8.652-8.657	OsSQD2.2	LOC_Os01g04920	Tiller number, Seed setting rate, Total starch content, Total soluble sugar content
Si6g03220	Chr6	1.869-1.872	OsAP2-39	LOC_Os04g52090	Plant height, Heading date, Tiller number, Grains per panicle
Si6g16030	Chr6	27.100-27.101	ONAC106	LOC_Os08g33670	Leaf color, Fertility, Ear length, Grain yield, Salt tolerance, Tiller angle
Si6g17540	Chr6	28.837-28.842	OsOPR7;OPR3	LOC_Os08g35740	Brown planthopper resistance, Rice stem borer resistance, Seed setting rate, Jasmonic acid content
Si6g17980	Chr6	29.312-29.316	OsNR2;qCR2	LOC_Os02g53130	Tiller number, Nitrogen content, Nitrate transport, Yield per plant, Nitrogen use efficiency
Si6g18290	Chr6	29.725-29.726	OsEATB	LOC_Os09g28440	Internode length, Ear length, Tillering ability
Si6g18460	Chr6	29.820-29.820	OsCEP6.1	LOC_Os08g37070	Plant height, Endosperm Quality, Root length, Leaf size, Ear length, Tiller number
Si6g19930	Chr6	31.174-31.182	OsPEX5;DFO2;OsPex5p;OsPex5L;OsPex5S	LOC_Os08g39080	Rice blast resistance, Seed setting rate, Jasmonic acid content
Si6g19930	Chr6	31.174-31.182	OsPEX5;DFO2;OsPex5p;OsPex5L;OsPex5S	LOC_Os08g39080	Rice blast resistance, Seed setting rate, Jasmonic acid content
Si6g20480	Chr6	31.677-31.680	OsSPL14;IPA1;WFP	LOC_Os08g39890	Rice blast resistance, Bacterial blight resistance, Plant height, Ear length, Tiller number, Grain yield
Si6g22010	Chr6	32.827-32.837	OsPIN5b	LOC_Os08g41720	Root mass density, Plant height, Ear length, Tiller number, Grain yield, Seed setting rate
Si6g22590	Chr6	33.299-33.305	WTG1;OsOTUB1	LOC_Os08g42540	Grain shape, Grain size, Grains per panicle, Grain width, Grain length, Grain thickness
Si6g22630	Chr6	33.324-33.329	OsCERK1	LOC_Os08g42580	Rice blast resistance, Phosphorus absorption, Yield per plant
Si6g23990	Chr6	34.326-34.327	OsSAUR45	LOC_Os09g37400	Indefinite number, Plant height, Root length, Leaf width, Seed setting rate
Si6g24910	Chr6	34.907-34.909	SLG	LOC_Os08g44840	Plant height, Leaf angle, Grain width, Grain length, Grain length width ratio, 1000 grain weight
Si6g07380	Chr6	6.225-6.226	OsUCL23	Os08g0137400	#REF!
Si6g07510	Chr6	6.338-6.342	OsFIE2	LOC_Os08g04270	Plant height, Grain size, Grain yield, Lethality, Seed setting rate, Developmental characteristics of floral organs
Si6g09120	Chr6	7.874-7.878	OsIQD14	LOC_Os08g02250	Grain width, Grain length, 1000 grain weight, Plant cell shape, Yield per plant
Si7g01640	Chr7	0.889-0.893	OsARG	LOC_Os04g01590	Plant height, Seed size, Grains per panicle, Seed setting rate, Proline content, Tryptophan content
Si7g07780	Chr7	15.603-15.606	An-1	LOC_Os04g28280	Awn length, Grains per panicle, Grain length
Si7g09420	Chr7	18.063-18.076	LAX2;Gnp4	LOC_Os04g32510	Tiller number, Panicle branching
Si7g10650	Chr7	19.276-19.279	GIF1;OsCIN2	LOC_Os04g33740	Sticky endosperm, Grain size, Grain yield, Amylose content, Amylopectin content
Si7g02360	Chr7	2.266-2.271	OsMED15a	LOC_Os04g03860	Grain yield, Grain length, 1000 grain weight
Si7g11850	Chr7	20.358-20.360	OsACOT	LOC_Os04g35590	Grain yield, Grain width, Grain length, Grain thickness, Abscisic acid content, Auxin content
Si7g13980	Chr7	21.780-21.782	OMTN2;OsNAC2;Ostil1	LOC_Os04g38720	Indefinite number, Internode length, Heading date, Tiller number, Seed size, Salt sensitivity
Si7g14210	Chr7	21.949-21.955	OsALDH10A5;OsBADH1	LOC_Os04g39020	Plant height, Salt tolerance, Cold resistance, Hydrogen peroxide content, 1000 grain weight
Si7g14700	Chr7	22.283-22.288	d11;CYP724B1;CPB1;sg4;cl4;NBG4;GNS4	LOC_Os04g39430	Plant height, Seed size, Grain yield, Leaf inclination, Spike type, Brassinolide sensitivity
Si7g18010	Chr7	24.788-24.790	TAW1	LOC_Os10g33780	Secondary branch, Grains per panicle
Si7g19220	Chr7	25.697-25.698	OsPLIM2a	LOC_Os02g42820	Tiller number, Seed size
Si7g19510	Chr7	25.912-25.916	OsVPE3	LOC_Os02g43010	Leaf width, Salt tolerance, Grain width, Relative chlorophyll content, 1000 grain weight
Si7g19940	Chr7	26.303-26.307	OsWRKY36;sgsd3	LOC_Os04g46060	Internode length, Gibberellin sensitivity, Grains per panicle, Seed setting rate, Grain width, Grain length
Si7g20960	Chr7	27.099-27.101	OsPIP1;1;OsPIP1a	LOC_Os02g44630	Grain yield, Salt tolerance, Germination rate, germination percentage
Si7g21350	Chr7	27.492-27.496	MFS2;MOF1	LOC_Os04g47890	Grains per panicle, Florets per spikelet, Determinacy of spikelet meristem
Si7g22580	Chr7	28.556-28.562	CycT1;3	LOC_Os11g05850	Grain yield, Grain length
Si7g23270	Chr7	28.985-28.989	RFL;APO2	LOC_Os04g51000	Plant type and vigor traits, Ear development traits, Heading date, Interval period, Tiller number
Si7g24160	Chr7	29.703-29.704	OsAP2-39	LOC_Os04g52090	Plant height, Heading date, Tiller number, Grains per panicle
Si7g24260	Chr7	29.759-29.767	OsCER2;OsHMS1I	LOC_Os04g52164	Pollen abortion, Seed setting rate, Humidity sensitive male sterility
Si7g24350	Chr7	29.817-29.820	FC1;OsCAD7	LOC_Os04g52280	Plant height, Stem strength, Heading date, Grain yield, Lodging rate, 1000 grain weight
Si7g24460	Chr7	29.880-29.885	SPL29;UAP1	LOC_Os08g10600	Bacterial blight resistance, Plant height, chlorophyll content, Ear length, Grains per panicle, Seed setting rate
Si7g24570	Chr7	29.989-29.992	NAL1;qFLW4;LSCHL4;NAL5	LOC_Os04g52479	Indefinite number, Internode length, chlorophyll content, Leaf shape, Leaf width, Grain yield
Si7g03080	Chr7	3.626-3.631	OsETR2	LOC_Os04g08740	Heading date, Tiller number, Seed setting rate, Total starch content, Ethylene sensitivity, 1000 grain weight
Si7g24610	Chr7	30.013-30.020	OsAGO2	LOC_Os04g52540	Pollen abortion, Seed setting rate, Grain length, Hydrogen peroxide content, Cytokinin content
Si7g25030	Chr7	30.340-30.345	GSD1;gsd1-D	LOC_Os04g52920	Seed setting rate, Grain width, starch content, Total soluble sugar content, Grain weight
Si7g26810	Chr7	31.538-31.551	flo2	LOC_Os04g55230	Grain size, Heat resistance, Amylose content, Grain width, Grain thickness, Powdery endosperm
Si7g26810	Chr7	31.538-31.551	flo2	LOC_Os04g55230	Grain size, Heat resistance, Amylose content, Grain width, Grain thickness, Powdery endosperm
Si7g27280	Chr7	31.999-32.004	IPI1	LOC_Os01g24880	Ear length, Tiller number, Panicle branching, Spike type, Grains per panicle, Ear size
Si7g27560	Chr7	32.242-32.246	GS5	LOC_Os05g06660	Grain size, Characteristics of seed development, Grain yield, Grain width, 1000 grain weight
Si7g32100	Chr7	35.331-35.336	OsPK1	LOC_Os11g05110	Internode length, Spike elongation, Seed setting rate, Hydrogen peroxide content, Sucrose content
Si7g32100	Chr7	35.331-35.336	OsPK4	LOC_Os12g05110	Plant height, Grain thickness, Total starch content, Storage protein content of endosperm, Total fat content
Si7g32370	Chr7	35.502-35.507	OsDMC1B	LOC_Os11g04954	Sterility or low fertility, Seed setting rate
Si7g32370	Chr7	35.502-35.507	OsDMC1A;DMC1A	LOC_Os12g04980	Sterility or low fertility, Seed setting rate
Si7g33510	Chr7	36.142-36.144	NAL3;OsWOX3A	LOC_Os12g01120	Number of lateral roots, Internode length, Leaf width, Tiller number, Grain size
Si8g01120	Chr8	0.297-0.298	NAL2;OsWOX3A	LOC_Os11g01130	Number of lateral roots, Internode length, Leaf width, Tiller number, Grain size
Si8g09960	Chr8	13.170-13.171	OsSMK1	LOC_Os11g10740	Seed size, Chalky endosperm, germination percentage, 1000 grain weight
Si8g10560	Chr8	14.255-14.263	OsMPK15;OsMPK16	LOC_Os11g17080	Rice blast resistance, Bacterial blight resistance, Plant height, Ear length, Grain size, Seed size
Si8g04580	Chr8	2.903-2.909	OsCCT38	LOC_Os11g05930	Heading date, Photoperiod sensitivity, Grains per panicle, Yield per plant
Si8g15180	Chr8	28.267-28.270	GF14f;14-3-3	LOC_Os03g50290	Biological stress characters, Abiotic stress traits, Grain length, 1000 grain weight, Grain filling rate
Si8g15190	Chr8	28.271-28.275	OsFKF1	LOC_Os11g34460	Fertility, Heading date, Panicles per plant, Grains per panicle, 1000 grain weight
Si8g17130	Chr8	31.058-31.059	BGL11(t)	LOC_Os11g38040	Leaf color, chlorophyll content, Number of ears, Seed setting rate
Si8g19180	Chr8	34.004-34.008	OsGIF1	LOC_Os11g40100	Grain width, Grain length, 1000 grain weight, Plant cell size
Si9g01490	Chr9	0.450-0.451	OsGA20ox1;qEPD2;GNP1	LOC_Os03g63970	Plant height, Grain yield, Grains per panicle, Gibberellin content, Leaf sheath length, Number of secondary branches
Si9g02640	Chr9	1.095-1.102	qTGW3;qGL6;OsSK41;OsGSK5;qGL3.3	LOC_Os03g62500	Grain shape, Grain size, Grain length, Grain thickness, 1000 grain weight, Plant cell size
Si9g04010	Chr9	1.963-1.970	OsRLCK118	LOC_Os03g60710	Bacterial blight resistance, Fertility, Leaf angle, Seed setting rate, Number of secondary branches, panicle weight
Si9g15330	Chr9	10.429-10.437	GL3.1;qGL3-1;qGL3;OsPPKL1	LOC_Os03g44500	Grain yield, Grain length, 1000 grain weight
Si9g15490	Chr9	10.581-10.585	OsOAT	LOC_Os03g44150	Seed shape, Seed setting rate, Glume dehiscence
Si9g15520	Chr9	10.613-10.616	OsPID;OsPINOID	LOC_Os12g42020	Plant height, Female infertility, Tiller number, Tiller angle, Grains per panicle, Seed setting rate
Si9g17410	Chr9	12.435-12.442	RLS3	LOC_Os03g38990	Leaf color, Internode length, chlorophyll content, Ear length, Seed setting rate, Leaf senescence
Si9g20960	Chr9	15.989-15.998	OsDCL3b	LOC_Os10g34430	Pollen fertility, Seed setting rate, Total soluble protein ratio, Yield per plant
Si9g22120	Chr9	17.403-17.408	POT	LOC_Os10g33170	Seed setting rate
Si9g22210	Chr9	17.502-17.506	OsCesA7	LOC_Os10g32980	Plant height, Stem strength, Sterility or low fertility, Leaf size, Tiller number, Leaf inclination
Si9g22560	Chr9	17.769-17.773	FLO7	LOC_Os10g32680	Amylose content, Grain thickness, Powdery endosperm, 1000 grain weight
Si9g23430	Chr9	18.777-18.778	OsPht1;8;OsPT8	LOC_Os10g30790	Seed setting rate, Arsenic content, Phosphorus content
Si9g04340	Chr9	2.152-2.156	OsIDS1	LOC_Os03g60430	Heading date, Ear length, Spike type, Grains per panicle, Florets per spikelet, Number of primary branches,
Si9g04340	Chr9	2.152-2.156	OsSNB;SSH1;OsAE115	LOC_Os07g13170	Sterility or low fertility, Heading date, Seed shattering, Spike type, Grains per panicle, Seed setting rate
Si9g25280	Chr9	21.335-21.336	PGL1	LOC_Os03g07510	Grain yield, Grain length
Si9g25560	Chr9	21.955-21.956	BG1	LOC_Os03g07920	Grain size, Grain width, Grain length, 1000 grain weight, Auxin sensitivity, Plant cell length
Si9g25620	Chr9	22.036-22.041	GUDK	LOC_Os03g08170	Grain yield, Drought tolerance
Si9g06870	Chr9	3.879-3.882	DST	LOC_Os03g57240	Plant height, Stomatal conductance, Panicle branching, Salt sensitivity, Grains per panicle, Drought tolerance
Si9g29360	Chr9	33.881-33.887	OsPCR1	LOC_Os10g02300	Grain length, Cadmium ion concentration, 1000 grain weight, Manganese ion concentration, Zinc content, Magnesium ion concentration,
Si9g29360	Chr9	33.881-33.887	OsLSR	LOC_Os10g10360	Seed setting rate
Si9g31850	Chr9	37.447-37.452	REL2	LOC_Os10g41310	Indefinite number, Grain shape, Leaf color, Root length, Tiller number, Leaf inclination
Si9g32650	Chr9	38.801-38.807	OsNRT1.1B;OsNPF6.5;qCHR-10	LOC_Os10g40600	Tiller number, Nitrate transport, Yield per plant, Nitrogen use efficiency
Si9g33870	Chr9	40.672-40.677	OsCDPK1;OsCPK11;OsCDPK13;OsCPK7	LOC_Os03g03660	Plant height, Grain size, Cold resistance, Grain width, Grain length, Drought tolerance
Si9g35270	Chr9	42.279-42.280	OsI-BAK1	LOC_Os03g32580	Brassinolide sensitivity, Seed setting rate, Plant cell size, Morphological and anatomical characters of leaves
Si9g37310	Chr9	44.442-44.444	OsMATL;MTL;OspPLAIIβ	LOC_Os03g27610	Seed setting rate
Si9g39120	Chr9	45.984-45.994	VLN2	LOC_Os03g24220	Morphological and anatomical characters of roots, Plant height, Leaf angle, Spike type, Seed setting rate, Grain width
Si9g40680	Chr9	47.213-47.217	FLR2;DRUS2	LOC_Os01g56330	Plant height, Cell elongation, Seed setting rate
Si9g40680	Chr9	47.213-47.217	FLR1;DRUS1	LOC_Os03g21540	Plant height, Pollen abortion, Cell elongation, Seed setting rate
Si9g40880	Chr9	47.347-47.353	OsPHR1	LOC_Os03g21240	Plant height, Leaf color, chlorophyll content, Root length, Ear length, Tiller number
Si9g42080	Chr9	48.396-48.405	SRL2;AVB;NRL2	LOC_Os03g19520	Plant height, Fertility, Leaf width, Ear length, Seed size, Grain yield
Si9g08860	Chr9	5.321-5.329	OsPho1	LOC_Os03g55090	Seed size, Grain yield, starch content, 1000 grain weight
Si9g09150	Chr9	5.544-5.551	OsMADS34;PAP2	LOC_Os03g54170	Ear length, Grain size, Grain yield, Morphological and anatomical characters of panicle, Seed setting rate
Si9g44340	Chr9	50.080-50.083	OsRLCK107	LOC_Os03g16740	Bacterial blight resistance, Fertility, Leaf angle, Seed setting rate, Number of secondary branches, panicle weight
Si9g44710	Chr9	50.411-50.416	pls2	LOC_Os03g15840	Plant height, Stomatal conductance, Ear length, Tiller number, Grains per panicle, Seed setting rate
Si9g46500	Chr9	51.739-51.743	LPA1;OsIDD14	LOC_Os03g13400	plant type, Internode length, Leaf width, Leaf length, Tiller number, Leaf inclination
Si9g47540	Chr9	52.705-52.707	CUT1L;WSL4;HMS1	LOC_Os03g12030	Pollen abortion, Seed setting rate, Humidity sensitive male sterility
Si9g47700	Chr9	52.817-52.828	OsFRDL1	LOC_Os03g11734	Leaf color, Fertility, Grain yield, Seed setting rate, Iron ion concentration, Manganese content
Si9g47800	Chr9	52.889-52.898	OsMADS1;LHS1;AFO;LGY3;GW3p6	LOC_Os03g11614	Grain shape, Spikelet sterility, Heading date, Grain size, Grain yield
Si9g48320	Chr9	53.297-53.299	GOT1B;glup2;gpa4	LOC_Os03g11100	protein content, Powdery endosperm, chalkiness, 1000 grain weight
Si9g48710	Chr9	53.549-53.550	HTD2;D88;D14;qPPB3	LOC_Os03g10620	Plant height, Ear length, Tiller number, Seed size
Si9g50160	Chr9	54.729-54.730	OsLG3;OsERF62;OsRAF	LOC_Os03g08470	Grain yield, Grain length, Grain length width ratio, Drought tolerance, Hydrogen peroxide content, 1000 grain weight
Si9g50930	Chr9	55.204-55.206	OsFBK12	LOC_Os03g07530	Grain size, Grains per panicle
Si9g51000	Chr9	55.287-55.290	OsRLCK102	LOC_Os03g07430	Plant height, Leaf angle, Brassinolide sensitivity, Seed setting rate
Si9g51180	Chr9	55.362-55.369	flo10	LOC_Os03g07220	protein content, Amylose content, Powdery endosperm, Total starch content, Total fat content
Si9g51890	Chr9	55.943-55.948	OsMCA1;PAD	LOC_Os03g06120	Plant height, Inflorescence shape, Root length, Leaf size, Grains per panicle, Seed setting rate
Si9g53620	Chr9	57.093-57.095	OscpSRP43	LOC_Os03g03990	Plant height, Heading date, Ear length, Tiller number, Grains per panicle, photosynthetic capacity
Si9g53960	Chr9	57.307-57.310	OsCDPK1;OsCPK11;OsCDPK13;OsCPK7	LOC_Os03g03660	Plant height, Grain size, Cold resistance, Grain width, Grain length, Drought tolerance
Si9g54440	Chr9	57.633-57.637	TAD1;TE;OsCCS52A	LOC_Os03g03150	Number of roots, Plant height, Tiller number, Gibberellin sensitivity, Seed setting rate, Grain width
Si9g55810	Chr9	58.712-58.714	Lsi2	LOC_Os03g01700	Grain yield, Arsenic content
Si9g10540	Chr9	6.508-6.511	OsMKB3;OsGIF1	LOC_Os03g52320	Number of roots, Leaf width, Leaf length, Rolled leaf, Grains per panicle, Grain width
Si9g10810	Chr9	6.725-6.729	OsGRF6	LOC_Os03g51970	Stem length, Grains per panicle, Number of stamens, Developmental characteristics of floral organs, Glume length
Si9g12050	Chr9	7.695-7.696	OsUCL8	LOC_Os03g50140	Plant height, Grain width, Photosynthetic capacity, 1000 grain weight, Copper content, Number of primary branches
Si9g12860	Chr9	8.332-8.335	OsNF-YA4;OsHAP2D	LOC_Os03g48970	Number of ears, Number of ears, Grains per panicle, Grain weight
Si9g13550	Chr9	8.916-8.920	OsFdC2	LOC_Os03g48040	Plant height, Leaf color, Heading date, Panicles per plant, Grains per panicle, Seed setting rate
Si9g14270	Chr9	9.588-9.595	OsRGB1	LOC_Os03g46650	Plant height, Stomatal conductance, Sterility or low fertility, Heat resistance, Seed setting rate, Drought tolerance
